# Supplementary material for: A retrospective analysis of cases of Spontaneous Bacterial Peritonitis in cirrhosis patients
Source: PLoS One. 2020 Sep 28;15(9):e0239470. doi: 10.1371/journal.pone.0239470 (PMC7521743; doi:10.1371/journal.pone.0239470)
Supplement: S1 Dataset — (XLSX) [file pone.0239470.s001.xlsx]

## Sheet: stats on SBP list
		Original Quiered Patients	592
		Culture positive NNBA (not finalized, probably 37)	44
		Mortality in culture positive NNBA (using n=37)	0.108
		Patients with SBP	275
		Age at SBP diagnosis (Years)	56.8±11.9	(RANGE 20-87)
		Gender	63% male, 37% female
		Race	57% white, 15% Hispanic, 7% Black, 3% Asian, 18% other/declined
		Length of Stay (average)	11.7 Days
		Mortality from SBP Hospitalization	0.185
		ICU stay during SBP Hospitalization	0.425
		Cause of Cirrhosis	Cirrhosis NOS and Non-Alcoholic Cirrhosis 69.1%, Alcoholic Cirrhosis 29.5%, Biliary Cirrhosis 1.5%
		MELD-Na	26.7±8.7
		Recurrence of SBP	26 (9.5%)
		Patients with Recurrence who were on prophylaxis	0.246
		Antibiotic Changes	0.48
		mortality when abx broadened	0.28
		mortality with ceftriaxone as 1st line	0.119
		mortality with zosyn as 1st line	0.281
		Day 3 Paracentesis
		% of patients that had day 3 paras	0.785455	216
		% of patients with higher PMN counts	0.138889	30
		% Broadened based on day 3 para
		Mortality with higher day 3 PMN count	0.166667
		ICU transfer for higher day 3 PMN count	0.467

## Sheet: Sorted, deidentified SBP list
Number	Patient identifier	Gender	Age	Race	Length Of Stay	Death during hospitalization?	ICU Stay	Cirrhosis Cause	Prophy?	Cipro/Norflox	Bactrim	Amox-Clav	Cephalexin	Was this Recurrent episode of SBP?	Cr	WBC	AST	ALT	Alb	Bili	Na	INR	MELD	MELD-Na	Fluid WBC	Fluid ANC	Fluid Total Protein	Fluid Albumin	% ANC	Day 3 Fluid PMNs	Ascites Culture Result	Organism 1	Organism 2	Organism 3	Organism 4	Clindamycin	Erythromycin	Vancomycin	Amikacin	Ampicillin	Ampicillin/Sulbactam	Aztreonam	Cefazolin	Cefepime	Ceftriaxone	Ciprofloxacin	Gentamicin	Tetracycline	Linezolid
1	1	2	59	1	36	2	1	1	2	2	2	2	2	2	0.74	7.3	390	153	3.6	3.1	133	1.2	9.86713	15.1404	2528	1947			77	13500	1	Enterococcus faecalis	Candida Albicans (pansusceptible)					Susceptible		Suscepible							Resistant		Susceptible
2	2	1	62	2	5	2	2	2	2	2	2	2	2	2	1.40	9.9	84	44	2.3	9.6	134	1.4	21.968	24.6728	1056	549	1.8	<1.0	52	Not done	2	None
3	3	1	61	1	10	2	2	2	2	2	2	2	2	2	2.0	2.7	399	182	1.8	1.6	129	1.5	19.3812	25.0514	930	325.5	1.3	<1.0	35	Not done	2	None
4	4	1	65	5	9	2	2	1	2	2	2	2	2	2	1.65	11.0	27	14	3.5	1.4	137	1	12.4943	14.5572	1725	673			39	357	2	None
5	5	1	53	1	19	2	1	1	1	1	2	2	2	2	3.4	6.1	287	158	1.3	28.4	123	1.8	37.3741	38.4901	360	190.8	<1.0		53	1078	2	None
6	6	1	70	5	6	2	1	1	2	2	2	2	2	2	1.55	9.5	48	31	2.3	1.9	137	1.5	17.5915	19.2722	1750	630	1.8	<1.0	36	69	2	None
7	8	1	50	1	20	1	1	2	1	1	1	2	2	2	5.6	12.8	64	35	3.1	2.5	122	1.4	30.1489	34.5819	2,350	1269	<1.0		54	808	2	None
8	9	1	50	1	20	1	1	2	1	1	1	2	2	1	5.6	12.8	64	35	3.1	2.5	122	1.4	30.1489	34.5819	5100	4233			83	1499	1	Escherichia Coli							Susceptible	Resistant	Resistant	Resistant	Resistant	Resistant	Resistant	Resistant	Susceptible
9	10	1	77	1	7	2	2	1	2	2	2	2	2	2	1.32	8.8	87	36	2.7	1.7	132	1.4	14.8612	19.889	11050	6409	1.9	1.0	73	7209	1	Beta-hemolytic Strep, Group G				Susceptible	Susceptible	Susceptible							Susceptible
10	11	1	60	1	7	2	2	1	2	2	2	2	2	2	1.32	9.6	158	107	2.0	13.3	128	2.1	27.1784	31.0249	1930	1177.3	<1.0		61	171	2	None
11	13	1	41	5	4	2	2	2	2	2	2	2	2	2	0.65	13.3	84	23	2.7	9.1	135	1.8	17.2379	20.0832	2200	1232	3.3	1.6	19	297	2	None
12	14	1	61	1	8	2	2	2	2	2	2	2	2	2	2.27	10.7	54	24	2.1	4.9	130	1.5	24.8238	28.6179	6400	5184	1.7	<1.0	87	2882	1	Streptococcus agalactiae				Resistant	Resistant	Susceptible							Susceptible
13	15	1	59	1	17	2	1	2	2	2	2	2	2	2	3.33	26.5	84	34	2.8	17.9	128	2.2	37.6777	38.3744	2650	2014	1.6		76	3485	2	None
14	16	1	57	1	5	2	2	2	2	2	2	2	2	2	0.92	5.0	98	61	3.5	9.3	132	1.7	20.0045	24.0036	389	307	<1.5	<1.0	79	2272	1	Escherichia Coli							Susceptible	Resistant	Resistant	Susceptible	Susceptible	Susceptible	Susceptible	Resistant	Susceptible
15	17	1	56	2	5	2	2	2	2	2	2	2	2	2	3.3	11.0	35	12	2.5	1.8	132	2.9	32.0024	33.6019	9500	7220	1.1		54	7260	1	Klebsiella Pneumoniae							Susceptible	Resistant	Susceptible	Susceptible	Susceptible	Susceptible	Susceptible	Resistant	Susceptible
16	18	1	51	1	5	2	2	2	2	2	2	2	2	2	3.4	6.2	83	39	1.2	4.8	129	1.8	30.6541	33.2242	3725	3427	<1.0		92	83	2	None
17	19	2	72	3	14	2	1	1	2	2	2	2	2	2	1.1	11.9	392	269	2.3	26.1	136	2.2	28.503	29.6527	750	517.5	<1.0		69	320	2	None
18	20	2	46	1	4	2	2	1	1	1	2	2	2	1	1.85	20.3	64	24	2.3	0.9	126	1.1	12.9865	22.4412	2889	1993.41	2.3	1.5	69	23	2	None
19	21	1	52	1	5	2	2	2	2	2	2	2	2	2	1.02	8.2	104	68	2.1	7.6	132	1.8	20.8691	24.6953	892	294	<1.0	<1.5	33	Not done	2	None
20	22	2	55	2	4	2	2	1	2	2	2	2	2	2	0.77	15.8	24	25	3.0	2.1	127	1.5	11.2745	20.6103	3325	2294.25	1.4	1.5	69	485	2	None
21	23	1	53	1	28	2	1	3	2	2	2	2	2	2	2.38	7.5	199	148	1.6	19.3	128	2.6	36.6191	37.6334	740	436.6	1.2		59	not done	2	None
22	24	1	73	1	9	2	2	1	2	2	2	2	2	2	0.69	5.2	19	8	2.1	3.2	135	1.6	12.5397	15.9722	12500	11750	<1.0	<1.0	94	428	2	None
23	25	2	36	1	6	2	2	1	2	2	2	2	2	2	1.17	4.1	16	17	3.9	1.5	135	1.4	13.2337	16.5795	5750	5002.5	<3.0	<1.0	87	not done	2	None
24	26	1	55	1	9	2	2	1	2	2	2	2	2	2	1.54	8.1	56	23	1.8	7.3	133	3.4	31.7826	33.2207	1790	1092	<1.0		61	61	2	None
25	27	1	64	1	22	2	1	1	2	2	2	2	2	2	1.14	3.6	59	35	2.4	4.3	130	1.7	19.1405	24.3554	18100	16833	2.5	1.1	93	1975	2	None
26	29	1	41	3	21	1	1	2	2	2	2	2	2	2	1.22	11.0	328	70	1.8	15.1	141	1.7	24.5376	24.151	4550	3048	1.3	<1.0	67	Not done	2	None
27	31	1	55	1	10	2	1	2	2	2	2	2	2	2	0.82	5.5	91	36	2.7	10.2	133	2.1	21.6191	24.8358	1050	651	<1.0	<1.0	62	504	1	Escherichia Coli							Susceptible	Resistant	Resistant	Susceptible	Susceptible	Susceptible	Susceptible	Resistant	Susceptible
28	32	1	62	1	16	2	1	2	2	2	2	2	2	2	3.02	7.9	27	12	3.3	5.0	134	3.2	36.1183	36.7005	650	468			72	233	1	Corynebacterium species
29	33	2	62	5	8	2	2	1	2	2	2	2	2	2	1.16	6.9	30	17	3.3	5.0	135	1.2	15.9761	18.979	672	296	1.9	<1.5	44	600	2	None
30	34	1	34	5	6	1	1	2	2	2	2	2	2	2	3.1	14.2	3644	1136	2.4	11.6	133	10.5	52.8577	50.6076	1,950	1657	<1.0	<1.0	85	1886	2	None
31	35	1	53	2	4	2	2	1	2	2	2	2	2	2	1.02	7.1	91	43	2.0	4.7	133	1.7	18.4123	22.1902	4250	3867	<1.0		91	61	2	None
32	36	1	52	2	14	2	2	1	2	2	2	2	2	2	1.09	22.2	52	44	1.4	1.4	135	1.3	11.4651	15.0319	955	343.8	1.1		36	Not done	2	None
33	39	2	54	1	9	2	2	1	2	2	2	2	2	2	3.97	24.1	141	89	3.1	1.2	127	1.3	23.2524	28.6954	560	375.2	2.3	<1.5	67	108.8	2	None
34	40	2	72	1	31	2	1	1	2	2	2	2	2	2	0.63	12.7	99	18	2.5	1.5	138	1.5	8.08219	9.67808	485	304	<1.0	<1.0	63	36	3
35	41	1	54	5	16	2	1	1	1	1	2	2	2	1	1.3	4.8	86	56	1.5	13.0	129	2.1	26.946	30.5359	640	358.4			56	110	2	None
36	42	2	58	1	43	2	1	1	2	2	2	2	2	2	0.73	13.8	78	25	2.9	7.6	127	2.1	19.3943	26.0912	465	288	1.5		62	436	1	Klebsiella Pnuemoniae							Susceptible	Resistant	Susceptible	Susceptible	Susceptible	Susceptible	Susceptible	Susceptible	Susceptible
37	43	2	60	3	12	2	1	1	2	2	2	2	2	2	2.9	16.6	35	16	1.9	9.6	132	3	37.4732	37.9786	5400	4860	2.0		90	3029	2	None
38	45	2	58	1	4	2	2	3	2	2	2	2	2	2	1.4	12.1	335	221	1.4	6.1	126	1.8	23.0686	28.9946	3600	3024	<1.0	<1.0	84	837	2	None
39	46	1	55	1	4	2	2	1	2	2	2	2	2	2	0.85	3.3	92	39	2.3	4.9	123	1.5	15.4232	25.8683	1550	589	<1.0	<1.0	38	0	2	None
40	47	2	23	1	2	1	1	1	2	2	2	2	2	2	2.2	14.4	114	97	0.9	27.1	131	2.8	37.9795	38.4341	2,950	2094.5	<1.0		71	Not done	1	Escherichia Coli							Susceptible	Resistant	Susceptible	Susceptible	Susceptible	Susceptible	Susceptible	Resistant	Susceptible
41	48	1	60	1	11	2	1	1	1	1	2	2	2	2	3.28	12.5	125	80	3.1	5.6	133	1.7	30.2528	31.9585	4050	2794.5	2.1	1.2	69	Not done	2	None
42	50	2	32	1	17	2	1	2	2	2	2	2	2	2	0.61	9.1	38	11	3.1	0.4	134	1.2	0.278007	6.23631	750	337.5	4.0	1.9	45	29	2	None
43	51	2	38	1	7	2	2	1	1	2	1	2	2	2	1.71	5.3	85	233	2.2	2.3	140	1.2	16.7546	16.7546	520	275.6	<1.0	<1.0	53	1	2	None
44	52	2	37	1	28	2	1	2	2	2	2	2	2	2	0.9	4.2	71	29	2.2	5.1	131	1.9	18.769	23.546	1650	1122	<1.0	<1.0	68	231	2	None
45	53	1	58	3	7	2	2	1	2	2	2	2	2	2	1.0	11.2	58	28	3.4	2.3	134	1.4	13.3469	17.3449	5000	300	2.0	1.2	6	Not done	2	None
46	54	2	52	4	4	2	1	1	2	2	2	2	2	2	0.71	7.9	150	64	1.2	11.2	134	1.5	16.8257	20.3019	825	420.75			51	Not done	1	Klebsiella Pneumoniae							Susceptible	Resistant	Susceptible	Susceptible	Susceptible	Susceptible	Susceptible	Susceptible	Susceptible
47	55	1	68	5	24	2	1	1	2	2	2	2	2	2	12.63	4.8	8	9	3.1	0.5	143	1.3	31.0186	30.345	445	315.95			71	21	2	None
48	56	2	63	1	5	2	2	1	2	2	2	2	2	2	0.71	6.7	89	63	2.9	1.7	134	1.7	11.1012	15.436	1750	542.5	1.5	1.0	31	not done	2	None
49	57	2	61	1	24	2	2	1	2	2	2	2	2	2	1.1	12.0	50	32	3.2	15.5	125	2.2	26.5332	31.5833	575	327.75	<1.0	<1.0	57	228	2	None
50	58	1	51	1	5	2	2	2	2	2	2	2	2	2	0.81	4.5	71	37	2.3	6.3	134	1.9	18.5594	21.7755	8550	6156	<1.0		72	100	2	None
51	60	1	55	1	4	2	2	1	2	2	2	2	2	2	0.93	9.4	59	30	2.5	5.7	134	1.9	19.5032	22.5777	1656	944	<1.0	<1.0	57	Not done	2	None
52	62	1	54	2	12	2	1	1	2	2	2	2	2	2	0.89	11.1	44	29	2.2	5.5	127	2.1	20.0684	26.5462	1088	588	<1.0	<1.0	54	96	2	None
53	63	1	68	4	2	2	2	1	2	2	2	2	2	1	0.88	3.6	74	32	2.1	3.9	135	1.4	14.1196	17.3547	1810	1448	1.0		80	28	2	None
54	64	1	65	1	9	2	2	2	2	2	2	2	2	2	3.4	19.8	37	31	3.1	3.4	125	1.5	27.3086	32.0679	2333	1889.73	1.3		81	810	2	None
55	67	1	61	1	14	2	1	1	1	2	1	2	2	2	1.78	2.1	29	21	2.3	0.4	139	1.3	11.4231	12.1375	2450	1788.5	2.2	1.2	73	1190	1	Enterococcus Faecium						Susceptible		Susceptible							Susceptible	Susceptible	Susceptible
56	68	2	60	2	8	2	2	1	2	2	2	2	2	2	0.71	7.4	70	49	3.2	0.9	131	1.2	4.79611	12.717	3175	1778	6.2	2.5	56	600	2	None
57	70	1	52	1	7	2	2	1	1	1	2	2	2	2	1.79	8.1	110	63	2.7	36.0	127	1.5	30.0887	33.3099	14,600	12556	1.9		86	4436	1	Streptococcus Viridans				Susceptible	Susceptible	susceptible							Susceptible
58	71	1	49	1	10	2	2	2	1	1	2	2	2	2	3.30	10.9	228	184	2.3	41.8	124	1.8	38.5494	39.1296	740	310.8	1.1		42	184	2	None
59	72	1	52	5	8	1	1	1	2	2	2	2	2	1	5.6	17.4	63	34	2.6	46.0	140	2.2	46.2199	46.2199	2850	2308.5	2.2	1.0	81	1657.5	1	Escherichia Coli							Susceptible	Susceptible	Susceptible	Susceptible	Susceptible	Susceptible	Susceptible	Susceptible	Susceptible
60	73	2	70	2	6	2	2	1	1	1	2	2	2	2	1.11	5.0	40	22	2.7	2.7	128	1.2	13.2252	21.2577	1999	1579.21	2.3		79	286	2	None
61	74	1	67	1	19	2	1	1	1	2	1	1	2	2	1.27	7.6	40	48	2.3	0.4	134	1.2	7.29581	12.2014	8050	7326	2.0	1.0	91	3276	1	Enterobacter Cloacae	Citrobacter freundii	Enterococcus faecium				Resistant (EF)	Susceptible (EC), Susceptible (CF)	Resistant (EF)		Resistant (EC), Susceptible (CF)	Resistant (EC), Resistant (CF)	Susceptible (EC), Susceptible (CF)	Resistant (EC), Susceptible (CF)	Susceptible (EC), Susceptible (CF)	Susceptible (EC), Susceptible (CF), Susceptible (EF)		Susceptible (EF)
62	75	1	39	1	4	2	2	1	1	2	1	2	2	2	2.17	8.6	12	7	2.5	2.7	138	1.2	19.6406	20.6586	6475	5892			91	3010	1	Corynebacterium species
63	76	1	54	1	5	2	2	1	2	2	2	2	2	2	0.81	6.9	171	125	2.3	4.5	130	1.8	16.682	22.5115	18000	15840			88	81	2	None
64	77	1	52	1	5	2	1	1	2	2	2	2	2	2	1.82	14.6	145	78	2.1	8.3	130	5	38.186	38.6395	24250	18672.5	<1.0		77	493	1	Escherichia Coli							Susceptible	Resistant	Resistant	Susceptible	Intermediate	Susceptible	Susceptible	Resistant	Resistant
65	78	1	53	1	12	2	2	1	1	1	2	2	2	2	1.27	20.6	40	18	1.1	1.9	136	2.2	19.9743	21.9769	1800	666	1.4		37	720	1	Escherichia Coli							Susceptible	Resistant	Resistant	Susceptible	Intermediate	Susceptible	Susceptible	Resistant	Susceptible
66	79	2	80	1	24	2	1	1	2	2	2	2	2	2	0.9	109.0	371	441	2.7	25.4	139	1.7	23.5921	24.0023	5100	3111	<1.0	<1.0	61	120	1	Streptococcus viridans				Susceptible	Intermediate	Susceptible							Susceptible
67	81	1	40	1	17	2	2	2	2	2	2	2	2	2	2.3	10.4	53	20	1.9	7.7	133	2.1	30.4265	32.1018	1022	868.7	3.3	1.4	85	1808.8	1	Escherichia Coli							Susceptible	Susceptible	Susceptible	Susceptible	Susceptible	Susceptible	Susceptible	Susceptible	Susceptible
68	82	1	63	5	7	2	2	1	2	2	2	2	2	2	1.46	11.3	42	16	2.4	4.6	134	1.2	17.8621	21.1828	6750	5062.5	<1.0		75	1435.2	1	Klebsiella Oxytoca							Susceptible	Resistant	Susceptible	Susceptible	Susceptible		Susceptible	Susceptible	Susceptible
69	83	1	75	1	6	2	1	1	2	2	2	2	2	2	1.4	11.4	100	73	2.4	2.2	139	1.4	16.3989	16.9889	2375	1425			60	not done	2	None
70	84	2	46	1		2	2	2	2	2	2	2	2	2	1.03	11.9	47	16	2.7	7.8	125	1.6	19.7415	27.3384	860	370	<1.0	<1.0	43	212.8	2	None
71	85	1	57	5	48	2	1	1	2	2	2	2	2	2	0.85	11.7	33	14	1.9	0.8	139	1.4	7.7997	8.60471	420	310.8	1.6	<1.0	74	not done	2	None
72	86	2	53	1	19	2	1	2	2	2	2	2	2	2	0.7	24.9	149	44	2.1	16.7	131	2.2	22.4896	26.4294	930	325.5	<1.0	<1.0	35	28.5	2	None
73	87	2	72	1	21	1	1	1	1	1	2	2	2	2	1.74	11.8	131	71	1.9	12.6	132	2.3	30.6366	32.5093	1500	1080	<1.0	<1.0	72	not done	2	None
74	88	1	67	1	12	1	1	1	2	2	2	2	2	2	3.44	25.3	138	136	2.0	19.1	138	1.7	35.3463	35.579	2625	1916.25	1.3	<1.0	73	1036	1	Enterococcus Faecium						Resistant		Resistant							Susceptible	Resistant	Susceptible
75	89	1	60	1	11	2	2	1	2	2	2	2	2	2	1.89	2.8	158	85	2.0	29.4	132	1.1	26.3697	29.0957	3650	3102.5		<1.0	85	1226	2	None
76	90	1	77	2	10	2	2	1	2	2	2	2	2	2	1.29	6.5	17	8	2.6	1.3	137	1.3	12.7971	14.8374	650	474	1.8	<1.0	73	458.2	2	None
77	91	1	53	5	3	2	2	1	1	1	2	2	2	2	0.97	12.6	67	28	2.8	8.4	128	1.6	19.4473	25.6131	2031	1280	<1.0	<1.0	63	107	2	None
78	92	1	61	2	8	2	1	2	2	2	2	2	2	2	0.65	3.1	22	15	3.3	1.0	139	1.4	6.0759	6.924	17025	16344	0.3	0.2	96	45.36	2	None
79	93	2	64	1	10	2	2	1	2	2	2	2	2	2	5.26	20.2	47	19	1.5	15.3	130	1.4	36.3972	37.2979	1750	840	2.3	1.2	48	973.5	2	None
80	94	1	57	1	14	2	2	1	2	2	2	2	2	2	1.5	4.2	120	78	2.4	2.0	138	1.4	16.6989	17.8639	1375	962.5	<1.0	<1.0	70	45	1	Streptococcus viridans				Resistant	Resistant	Susceptible							Susceptible
81	95	1	50	1	37	1	1	1	2	2	2	2	2	2	3.40	9.4	82	26	1.9	6.5	134	1.2	27.2589	29.1701	5500	3135	<1.0	<1.0	57	29.2	2	None
82	96	1	69	1	14	2	2	1	2	2	2	2	2	2	2.2	7.8	43	31	1.3	0.8	134	1.3	16.0705	19.66	1425	256.5	3.3	1.4	18	565.75	2	None
83	97	2	39	5	30	1	2	2	1	1	2	2	2	2	0.60	28.0	287	44	2.4	21.4	121	2.3	22.4496	30.786	900	540	<1.0	<1.0	60	15	2	None
84	98	2	72	5	47	1	1	1	2	2	2	2	2	2	1.0	17.8	37	32	2.2	3.3	128	1.3	13.8815	21.7171	2300	1991.8	<1.0		86	3905	1	Enterococcus Faecium						Susceptible		Susceptible							Susceptible
85	99	1	49	5	19	2	2	1	2	2	2	2	2	2	3.2	16.5	58	83	2.7	43.0	139	1.1	32.8462	33.025	1600	928	1.1		58	not done	2	none
86	100	2	28	1	2	2	2	1	2	2	2	2	2	2	0.82	10.5	182	71	3.6	0.4	135	1.7	7.01028	11.134	3744	300	4.9	3.3	8	42.25	2	None
87	101	2	27	1	3	2	2	1	1	1	2	2	2	2	0.79	7.6	59	53	2.5	5.7	136	1.7	16.6961	19.0265	650	422	1.0	<1.0	65	82.8	2	None
88	103	1	60	1	12	2	2	1	1	1	2	2	2	2	4.77	13.0	31	7	2.2	1.5	125	1.4	26.6828	31.6768	7150	6292	2.3	1.2	88	923.3	1	Enterococcus Faecium						Resistant		Resistant						Resistant	Resistant		Susceptible
89	104	2	56	1	36	1	1	1	2	2	2	2	2	1	3.3	5.7	193	65	1.5	3.1	123	1.7	28.0756	33.1435	700	427	1.7		61	157.18	1	Corynebacterium species
90	106	1	52	2	7	2	1	1	2	2	2	2	2	2	2.35	16.1	79	52	1.4	13.8	124	3.2	37.5553	38.5332	3550	2875.5	<1.0		81	292	2	None
91	107	2	77	2	3	1	1	1	2	2	2	2	2	2	1.81	3.1	77	27	2.9	9.2	127	2.6	31.1985	34.059	4125	2104	1.8	1.0	51	4738.5	1	Escherichia Coli							Susceptible	Resistant	Resistant	Resistant	Resistant	Resistant	Resistant	Resistant	Susceptible
92	108	2	65	2	27	2	2	1	2	2	2	2	2	1	3.5	5.3	47	13	2.6	5.2	139	1.5	29.1921	29.4623	1060	498.2	2.7	1.2	47	not done	2	None
93	109	1	51	3	16	2	2	1	2	2	2	2	2	2	1.0	8.3	87	41	1.9	3.9	128	2.2	20.4052	26.2836	3650	1569.5	<1.0	<1.0	43	121.5	2	None
94	110	1	46	5	11	2	1	2	2	2	2	2	2	2	0.9	17.6	70	33	3.4	7.5	136	1.5	17.5792	19.8213	5,889	3415.62	4.3	2.0	58	1567.5	2	None
95	111	1	68	1	2	2	1	2	2	2	2	2	2	2	4.97	4.5	32	21	2.8	23.3	131	1.9	40.8646	40.6701	11000	11000				1600	2	None
96	112	1	49	5	11	2	1	2	2	2	2	2	2	2	1.1	14.9	53	37	1.7	1.6	122	1.5	13.6599	25.513	2150	366	<1.0		17	68	2	None
97	113	2	44	1	8	2	2	1	2	2	2	2	2	2	2.53	16.4	50	21	2.2	7.6	130	2.4	32.7847	34.5885	18250	16060	1.0		88	2080	2	None
98	114	1	60	1	7	2	2	1	2	2	2	2	2	2	2.27	6.1	43	23	2.4	5.9	135	1.6	26.2487	27.9676	1,220	683.2	1.8	1.2	56	33.8	2	None
99	115	2	64	1	23	1	1	1	2	2	2	2	2	2	1.11	11.4	41	20	1.7	7.8	128	2.4	24.9986	29.499	5250	3885	2.2	<1.0	74	346.5	1	Staphylococcus Lugdunesis				Susceptible	Susceptible	Susceptible									Susceptible	Susceptible
100	116	1	70	2	14	2	1	1	1	1	2	2	2	1	5.54	6.6	23	14	3.0	0.8	139	1.4	25.7388	26.0953	1060	615	3.3	1.5	58	577	2	None
101	117	1	47	5	16	1	1	1	2	2	2	2	2	2	1.6	12.0	760	377	2.7	21.7	123	5.5	41.6534	40.9507	1975	1461.5	<1.0		74	158.76	2	None
102	118	1	62	1	4	2	2	1	1	1	2	2	2	2	0.92	7.1	65	33	2.9	4.1	132	1.4	14.7341	19.7872	3505	2804	1.0		80	not done	2	None
103	119	1	56	1	48	1	1	1	2	2	2	2	2	2	4.2	9.7	315	47	2.2	32.0	134	1.8	39.8475	39.8703	650	533	1.2		37	not done	2	None
104	120	1	45	1	4	2	2	1	2	2	2	2	2	2	2.16	7.7	27	17	3.3	4.5	133	2.2	28.3161	30.3608	1850	1091.5			59	10	2	None
105	121	1	64	4	7	1	1	1	2	2	2	2	2	2	1.35	13.0	209	109	1.7	7.5	127	1.6	22.1824	27.9731	6250	4375	1.7		70	not done	1	Staphylococcus Epidermidis				Susceptible	Resistant	Susceptible									Susceptible	Susceptible
106	122	2	49	3	16	1	1	2	2	2	2	2	2	2	2.59	29.1	62	44	2.1	12.5	137	1.5	29.6258	30.4039		600	<1.0			2640	2	None
107	123	1	38	1	10	2	2	1	1	1	2	2	2	2	5.14	9.3	58	48	2.8	0.9	132	1.2	23.7403	26.9923	575	258.75	1.1	<1.0	45	67.15	2	None
108	124	1	63	5	23	2	1	1	2	2	2	2	2	2	0.73	5.2	114	79	2.8	2.7	137	1.3	10.1112	12.3529	3500	1505			67	not done	2	none
109	125	1	43	4	4	2	2	2	2	2	2	2	2	2	1.22	5.8	38	28	2.1	3.4	136	1.5	17.5001	19.7501	3325	1762.25	<1.0	<1.0	53	9.3	2	None
110	126	1	50	1	49	2	1	1	1	2	1	2	2	2	6.16	8.1	58	44	2.4	39.3	133	1.6	42.9703	42.4505	650	396.5	<1.0	<1.0	61	103.4	1	Enterococcus Faecium						Resistant		Resistant							Susceptible	Resistant	Susceptible
111	127	1	70	4	12	2	2	1	2	2	2	2	2	2	2.10	9.4	136	36	2.1	7.6	131	1.8	27.78	30.5295	41000	36080	0.7		88	11730	2	None
112	129	2	82	5	17	2	2	1	1	1	2	2	2	2	1.37	19.2	148	62	3.5	11.5	134	2.2	27.5055	29.3797	6425	5011.5	2.3	1.6	78	32	1	Klebsiella pneumoniae							Susceptible	Resistant	Intermediate	Susceptible	Susceptible	Susceptible	Susceptible	Resistant	Susceptible
113	131	2	41	5	43	2	1	2	2	2	2	2	2	2	4.05	27.4	111	32	1.6	40.7	129	2.7	44.9497	43.5885	4125	1320	2.2	1.0	32	not done	2	None
114	132	1	50	1	4	2	2	2	1	2	1	2	2	2	0.80	9.5	31	17	2.8	0.7	134	1	2.94628	8.50434	744	327	2.6	<1.5	44	73	2	None
115	133	1	52	1	6	2	2	1	2	2	2	2	2	2	0.75	8.4	64	39	2.7	3.7	127	1.8	15.2056	23.2638	10150	7033	0.9	<1.0	58	274	2	None
116	134	1	59	2	4	2	2	2	2	2	2	2	2	2	1.38	4.6	44	33	1.9	2.2	130	1.6	17.7567	23.3176	3350	2814	<1.0		84	39	2	None
117	136	2	81	1	5	2	2	1	2	2	2	2	2	2	1.18	8.7	54	29	2.5	12.8	129	3.2	30.6782	33.2417	2025	1883.25	<1.0	<1.0	33	155.1	2	None
118	137	2	58	1	5	2	2	1	2	2	2	2	2	2	1.00	7.8	81	44	2.5	7.1	130	1.7	19.7822	24.8366	9150	6771	<1.0	<1.0	74	100	2	None
119	138	2	57	1	13	1	1	1	2	2	2	2	2	1	4.62	2.4	74	31	2.5	9.5	124	2.1	37.8955	38.7373	62000	16120	<1.0	<1.0	26	2	2	None
120	139	2	62	1	4	2	2	1	2	2	2	2	2	2	0.91	7.2	50	42	1.6	4.3	131	1.4	14.8095	20.4774	1000	872	1.1		87	16.8	2	None
121	140	1	56	1	8	2	1	1	1	1	2	2	2	2	2.83	11.0	107	56	1.8	39.9	127	1.5	34.8612	36.5313	610	329.4	2		54	not done	2	None
122	141	1	67	1	2	2	2	1	2	2	2	2	2	2	1.91	7.9	30	23	2.8	1.0	137	1.2	14.6648	16.5649	7000	6300	2.4	1.3	47	129	2	None
123	142	2	69	1	9	2	2	1	2	2	2	2	2	2	1.36	5.9	51	23	2.9	11.2	140	3.1	31.1765	31.1765	565	305.1	<1.5	<1.5	54	48.28	1	Coagulase Negative Staphylococcus
124	143	2	62	1	7	2	2	1	2	2	2	2	2	2	1.06	19.3	64	79	2.8	5.5	133	1.3	16.3701	20.5053	2889	1328.94	<1.0	<1.0	46	690	1	Strep Viridans				Susceptible	Intermediate	Susceptible							Susceptible
125	144	1	54	1	8	2	2	2	1	1	2	2	2	1	0.87	6.6	51	22	2.7	6.7	131	1.5	16.8284	22.042	2600	1950	1.6	1.1	75	38.4	2	None
126	145	1	65	1	14	1	2	1	1	2	1	2	2	2	0.95	4.4	128	99	1.8	10.9	124	2.9	26.8934	32.136	313	250.4	<1.0	<1.0	80	not done	1	Candida Albicans (pan-suscpetible)
127	146	2	65	2	15	2	1	1	2	2	2	2	2	2	2.47	10.4	106	66	1.9	28.7	124	1.5	32.3136	35.3882	450	265.5			59	86.8	2	None
128	147	1	66	1	13	2	1	1	2	2	2	2	2	2	2.63	9.2	105	72	1.9	27.2	137	1.7	34.1132	34.5547	680	584.8	1.4		86	3768.75	1	Citrobacter freundii										Susceptible		Susceptible	Susceptible	Susceptible	Susceptible
129	148	1	55	1	9	1	1	2	2	2	2	2	2	2	1.64	3.6	45	17	1.1	7.1	137	2.2	27.4041	28.3488	413	371.7	<1.0	<1.0	90	25.6	1	Escherichia Coli							Susceptible	Resistant	Susceptible	Susceptible	Susceptible	Susceptible	Susceptible	Susceptible	Susceptible
130	150	2	67	1	9	2	1	2	2	2	2	2	2	2	3.64	9.2	21	15	4.1	1.8	136	1.2	23.0581	24.7523	975	936	1.7	1.1	96	123	2	None
131	152	2	61	1	10	1	1	1	2	2	2	2	2	2	1.23	11.3	398	242	2.8	34.1	140	1.8	28.3351	28.3351	1625	828.75	2.2	<1.0	51	not done	1	Candida Albicans (pan-suscpetible)
132	153	2	46	5	9	2	1	1	1	1	2	2	2	1	1.11	12.1	33	17	1.7	7.0	134	1.9	21.973	24.6771	5459	4476.38	2.7		82	45	2	None
133	154	1	52	1	16	2	2	1	2	2	2	2	2	2	1.34	6.0	200	89	1.7	15.5	147	1.2	21.6332	18.419	425	260	1.3		61	315	2	None
134	155	2	67	1	53	2	1	1	2	2	2	2	2	2	1.28	20.2	229	100	1.8	5.1	135	1.9	22.1397	24.3723	2325	1627.5			70	49	2	None
135	156	2	77	2	4	2	2	1	2	2	2	2	2	2	1.10	7.4	32	20	2.8	2.3	135	1.7	16.4336	19.3794	2681	1528	1.3	<1.0	57	55	2	None
136	157	2	62	1	8	1	1	1	1	1	2	2	2	2	3.23	31.2	149	66	2.4	4.3	134	1.8	29.7474	31.2853	6000	5040	1.8	1.0	84	2755	2	None
137	160	2	42	3	4	2	2	2	2	2	2	2	2	2	0.74	5.3	49	27	1.7	12.1	132	1.7	18.9158	23.1326	4450	3026	<1.0	<1.0	68	520	2	None
138	162	1	54	2	1	2	2	1	2	2	2	2	2	2	0.97	3.1	65	44	2.2	2.0	135	1.4	12.5271	15.9612	2100	945			45	not done	3
139	164	1	53	1	4	2	2	1	2	2	2	2	2	2	2.35	12.9	49	26	2.3	6.6	129	1.8	28.3231	31.5342	2900	2755	1.2		95	388.24	1	Escherichia Coli							Susceptible	Susceptible	Susceptible	Susceptible	Susceptible	Susceptible	Susceptible	Susceptible	Susceptible
140	165	1	44	2	4	2	2	2	1	1	2	2	2	2	4.27	22.3	49	20	2.0	19.6	130	1.6	36.8335	37.6251	790	426.6	1	<1.0	54	123.2	2	None
141	166	1	50	3	9	2	2	2	2	2	2	2	2	2	1.66	17.4	65	21	2.1	1.3	130	1.7	18.215	23.6613	6500	5525	3.5	1.4	87	3828	1	Streptococcus mitus group				Susceptible	Susceptible	Susceptible							Susceptible
142	167	1	45	1	17	2	1	2	1	1	2	2	2	2	1.08	6.9	52	29	2.9	15.6	130	2.1	25.8609	29.3957	1060	805.6	1.4	<1.0	76	1225.5	1	Streptococcus pneumoniae				Susceptible	Susceptible	Susceptible							Susceptible
143	168	1	57	1	10	2	2	1	2	2	2	2	2	2	2.06	14.1	71	101	2.0	18.7	135	1.5	28.9573	30.3377	1615	1356.6	<1.0		84	2126.25	1	Beta-Hemolytic Streptococcus				Susceptible	Susceptible	Susceptible							Susceptible
144	169	2	20	5	3	2	2	1	2	2	2	2	2	2	1.36	5.6	65	66	2.3	36.0	132	2.3	32.2469	33.7975	2950	2330.5	<1.0	<1.0	79	577.1	2	None
145	171	1	30	1	14	2	1	1	2	2	2	2	2	2	2.72	4.7	81	60	3.5	45.8	130	1.6	35.7259	36.7944	775	441.75	<1.0	<1.0	57	not done	2	None
146	173	1	58	5	3	2	2	1	1	1	2	2	2	2	1.87	5.1	37	17	3.5	6.4	130	1.8	26.0202	29.5152	1200	300	1.3	1.1	24	25.48	2	None
147	174	1	45	1	4	2	2	1	2	2	2	2	2	2	0.76	17.9	35	34	2.3	4.5	131	2.1	17.7988	22.794	725	427.75	<1.0	<1.0	59	121.5	2	None
148	176	1	71	5	7	2	2	1	2	2	2	2	2	2	1.15	8.7	220	41	2.7	6.4	132	2.4	24.5896	27.6717	4000	2600	<3.0	<3.5	65	468	1	Enterococcus gallinarum						Resistant		Susceptible							Resistant
149	177	2	68	1	22	2	1	1	2	2	2	2	2	1	1.77	6.4	77	29	1.9	1.2	131	1	12.5834	18.7522	1450	971.5	<1.0	<1.0	67	69.3	1	Enterococcus faecalis						Susceptible		Susceptible							Susceptible
150	178	2	65	5	6	2	2	1	2	2	2	2	2	2	2.09	13.2	45	28	2.8	4.8	130	1.9	26.6028	29.9521	2850	2109	<1.5	<1.5	74	148.75	1	Strep Viridans
151	179	1	32	5	61	2	1	2	2	2	2	2	2	2	4.58	52.1	58	37	2.6	21.0	145	2.1	40.8107	40.912	1150	500	2.2	1.2	40	630	2	None
152	180	1	57	1	5	2	2	1	2	2	2	2	2	2	0.86	6.5	39	18	2.8	3.7	132	1.7	15.8752	20.7001	5550	3163.5	1.0	<1.0	57	not done	2	None
153	182	2	72	3	22	1	1	3	2	2	2	2	2	2	3.70	6.7	231	157	1.4	23.6	126	2.6	41.602	41.0413	5,350	4280			80	not done	1	Klebsiella Pneumoniae							Susceptible	Resistant	Susceptible	Susceptible	Susceptible	Susceptible	Susceptible	Susceptible	Susceptible
154	183	1	53	1	17	1	1	1	2	2	2	2	2	2	1.64	10.7	53	28	2.8	18.4	126	2.8	33.7047	35.908	722	440.42	2.5	1.1	61	not done	2	None
155	184	2	46	5	15	1	1	2	2	2	2	2	2	1	1.94	20.3	245	81	2.9	15.1	132	1.9	30.2222	32.1778	4375	4243.75	2.2	1.4	97	4620	1	Enterococcus faecium	Candida Albicans (pan-susceptible)					Resistant		Resistant							Susceptible	Resistant	Susceptible
156	185	1	59	3	12	1	1	1	2	2	2	2	2	2	2.57	11.2	395	125	3.9	15.4	136	2.1	34.1088	34.6979	2389	1720.08	3.2	2	72	not done	2	None
157	186	1	57	1	19	2	1	2	1	1	2	2	2	1	2.94	4.2	53	31	2.3	3.0	135	1.8	27.4863	29.0506	2925	2310.75	1.9	11	79	126.92	1	Coagulase negative Staph
158	187	1	70	1	9	2	2	1	2	2	2	2	2	2	1.45	4.1	114	58	2.8	1.6	130	1.4	15.531	21.6482	4500	2880	3.6	2.0	64	1231.36	2	None
159	188	2	70	5	5	1	1	1	2	2	2	2	2	2	1.81	15.3	65	43	2.3	6.4	129	3.4	32.8312	34.8026	11000	8470	1.0	1.4	77	4888	2	None
160	189	1	62	1	5	2	2	1	2	2	2	2	2	2	1.03	20.6	32	16	2.3	1.4	132	1.6	13.2488	18.599	10700	9844	1.9	1.2	92	49	2	None
161	191	1	72	1	9	2	2	1	2	2	2	2	2	2	1.60	9.1	51	45	2.1	3.6	134	1.5	20.3111	23.2644	1050	546	<1.0		52	12.48	2	None
162	192	2	74	1	29	1	1	1	2	2	2	2	2	2	2.06	10.6	33	18	2.4	9.3	139	1.7	27.7188	28.0258	2725	1989.25	1.1		86	79.6	1	Klebsiella Oxytoca							Susceptible	Resistant	Susceptible	Susceptible	Resistant	Susceptible	Susceptible	Susceptible	Susceptible
163	193	2	56	1	75	2	1	1	2	2	2	2	2	2	2.06	12.1	66	39	2.1	14.0	128	2.1	31.6316	34.1421	375	255	<1.0		68	887.5	2	None
164	195	1	57	1	7	2	2	1	1	1	2	2	2	1	0.72	8.0	19	19	3.7	0.8	133	1.4	6.21122	12.1243	770	315.7	1.9	<1.0	13	50.18	2	None
165	196	1	47	1	24	1	1	1	2	2	2	2	2	2	0.68	4.4	131	60	1.9	7.5	133	3.1	23.0272	25.9975	4500	3420	<1.0	1.0	76	678.5	1	Klebsiella Pneumoniae							Susceptible	Resistant	Susceptible	Susceptible	Susceptible	Susceptible	Susceptible	Susceptible	Susceptible
166	197	2	62	1	15	2	2	1	2	2	2	2	2	2	5.05	10.6	29	11	4.1	1.8	130	1.7	30.0924	32.5693	2000	1440	3.8	2.4	72	1943	2	None
167	198	1	62	2	12	2	1	2	1	1	2	2	2	1	8.53	14.3	39	18	2.8	1.6	137	1.7	34.6638	35.064	558	334.8			60	79.05	2	None
168	199	1	52	2	13	1	1	1	2	2	2	2	2	2	1.64	14.3	30	20	3.0	6.3	125	2.6	28.8232	33.0145	825	767	2.3	1.3	93	705	2	None
169	200	2	61	1	4	2	2	1	1	2	1	2	2	2	1.77	6.2	61	34	2.4	1.9	136	1.1	15.388	17.8492	425	310.25	<1.0	1.1	73	1	2	None
170	201	1	81	2	6	2	2	1	2	2	2	2	2	2	1.17	10.1	58	41	2.8	1.6	132	1.2	11.7511	17.4009	2875	2127.5	3.9	1.7	74	49.5	2	None
171	202	1	69	1	9	2	1	1	1	1	2	2	2	2	1.18	12.6	82	54	2.3	4.0	128	2.3	22.5827	27.8079	1025	656	1.6	1.2	64	19.14	1	Enterococcus faecium						Resistant		Resistant							Resistant		Susceptible
172	203	1	67	3	4	2	2	1	2	2	2	2	2	2	2.11	17.2	141	35	1.0	2.7	133	1.5	21.8715	25.044	855	444.6	2.2	<1.0	52	535.6	2	None
173	204	1	61	5	29	1	1	1	1	1	2	2	2	2	3.34	12.8	48	27	2.2	2.6	134	1.8	28.1662	29.9413	1240	1029.2	<1.0	<1.0	83	618.03	2	None
174	205	2	55	1	26	1	1	1	2	2	2	2	2	2	1.14	18.6	100	165	2.0	9.4	133	2.4	25.9591	28.4162	2050	1886	<1.0	<1.0	92	681.5	1	Enterococcus faecium						Resistant		Resistant							Resistant		Susceptible
175	206	1	39	1	5	2	1	1	1	1	2	2	2	2	1.18	2.1	143	74	2.6	10.3	132	2.8	28.3612	30.689	1625	1430	<1.0	<1.0	88	121	1	Klebsiella Pneumoniae							Susceptible	Resistant	Intermediate	Susceptible	Susceptible	Susceptible	Susceptible	Susceptible	Susceptible
176	208	1	66	1	5	2	1	1	2	2	2	2	2	2	4.46	10.4	33	32	2.6	5.2	138	1.4	30.739	31.202	8000	5760	<1.0	<1.0	72	152.1	2	None
177	209	2	45	2	9	2	2	1	2	2	2	2	2	2	3.15	33.0	128	35	3.0	29.7	134	1.5	34.7704	35.5548	895	600	2.1	1.5	67	261.25	2	None
178	211	1	32	5	5	2	2	1	2	2	2	2	2	2	0.98	9.7	119	80	2.0	5.9	132	3.2	25.9733	28.7786	670	435.5	<1.0	<1.0	65	not done	2	None
179	212	1	63	1	2	1	1	1	2	2	2	2	2	2	2.90	8.2	113	119	1.9	3.2	131	2	28.7792	31.3039	1450	1276	<1.0	<1.0	88	543.52	1	Escherichia Coli							Susceptible	Susceptible	Susceptible	Susceptible	Susceptible	Susceptible	Susceptible	Susceptible	Susceptible
180	215	2	64	5	5	2	2	1	2	2	2	2	2	1	0.89	4.6	58	33	1.8	6.8	127	2.2	21.3915	27.4392	2250	1418	<1.0	<1.0	53	292.5	2	None
181	216	1	57	2	4	2	2	2	2	2	2	2	2	2	2.11	8.2	43	48	2.8	6.2	128	1.7	26.4156	30.4909	5300	3392	2.0	1.3	64	120.9	2	None
182	217	1	54	3	6	2	2	1	2	2	2	2	2	2	1.28	4.8	96	54	2.8	0.8	133	1.2	9.99097	15.2426	30750	16912.5	3.1	2	55	17	2	None
183	218	1	64	1	4	2	1	2	2	2	2	2	2	2	3.76	8.8	60	43	2.9	17.8	132	2.2	38.8188	39.055	11413	8103.23	<1.0	<1.0	71	5923.5	1	Escherichia coli	Pseudomonas aeruginosa	Clostridium perfringens					Susceptible (EC), Susceptible (PA)	Resistant (EC)	Resistant (EC)	Susceptible (EC), Susceptible (PA)	Susceptible (EC)	Susceptible (EC), Susceptible (PA)	Susceptible (EC)	Susceptible (EC), Susceptible (PA)	Susceptible (EC), Susceptible (PA)
184	219	2	71	2	2	1	1	1	2	2	2	2	2	2	2.66	18.4	641	219	1.8	28.5	128	4.7	45.7879	44.0515	800	544	<1.0	<1.0	68	not done	1	Group B Beta-Hemolytic Streptococcus				Resistant	Resistant	Susceptible							Susceptible
185	220	1	68	1	9	2	2	1	2	2	2	2	2	2	1.51	12.4	31	15	3.0	6.6	129	2	25.2703	29.3209	1850	1702	2.8	<1.5	92	not done	2	None
186	221	2	50	1	14	2	1	2	1	1	2	2	2	2	1.84	9.5	37	20	2.3	10.6	133	4	36.716	37.2907	6700	5293	1.9	<1.5	79	672.4	1	Klebsiella							Susceptible	Resistant	Susceptible	Susceptible	Susceptible	Susceptible	Susceptible	Susceptible	Susceptible
187	222	1	68	5	9	1	1	1	1	2	1	2	2	2	1.17	23.0	54	20	1.9	7.8	130	2.4	25.5024	29.1268	8375	7538	<1.0	<1.0	90	1675.8	1	Escherichia coli							Susceptible	Susceptible	Susceptible	Susceptible	Susceptible	Susceptible	Susceptible	Resistant	Susceptible
188	223	1	39	2	6	2	2	2	2	2	2	2	2	2	1.48	10.8	29	11	3.0	4.6	123	1.7	21.8934	29.5887	1900	779	2.4	<1.0	41	159	2	None
189	224	2	57	3	8	2	2	1	2	2	2	2	2	2	1.76	4.9	78	38	3.0	2.7	135	1.6	20.8586	23.2513	3375	2328.75	1.0	<1.0	69	7287.75	1	Escherichia coli							Susceptible	Resistant	Susceptible	Susceptible	Susceptible	Susceptible	Susceptible	Resistant	Susceptible
190	225	1	69	5	4	2	2	1	2	2	2	2	2	2	2.43	6.9	39	26	2.5	4.4	134	1.7	26.4706	28.5	2075	1079	1.5	<1.0	52	7.4	2	None
191	226	1	53	2	18	2	2	2	2	2	2	2	2	2	3.94	22.7	156	44	2.0	20.1	128	1.9	38.0837	38.6586	1500	630	2	<1.0	42	226.2	2	None
192	227	1	45	2	6	2	2	2	2	2	2	2	2	2	2.42	11.1	51	28	2.4	5.6	132	1.5	25.9409	28.7527	1725	741.75	1.9	<1.0	43	76	2	None
193	228	1	44	5	22	2	1	1	2	2	2	2	2	1	2.04	6.6	73	41	2.9	12.4	118	2.1	31.0795	35.9858	955	764	0.8	<1.0	80	926.25	1	Escherichia coli							Susceptible	Resistant	Susceptible	Susceptible	Susceptible	Susceptible	Susceptible	Susceptible	Susceptible
194	229	1	49	1	9	2	1	2	2	2	2	2	2	1	0.54	12.0	23	16	3.2	1.9	136	1.7	8.90234	12.0121	559	369	<1.0	<1.0	74	11.2	1	Staphylococcus simulans						Susceptible			Susceptible
195	230	1	32	2	8	2	1	1	2	2	2	2	2	2	1.98	8.9	99	58	2.7	51.6	135	2.3	37.2023	37.552	4125	1815	1.2	<1.0	44	216	2	None
196	231	2	63	1	4	2	2	3	1	1	2	2	2	1	2.15	6.5	69	37	3.4	5.9	127	1.6	25.7289	30.367	5950	4581.5	1.4	<1.0	77	90	2	None
197	232	1	69	1	2	1	2	2	2	2	2	2	2	2	0.77	10.0	32	22	3.0	3.2	131	1.5	12.8667	18.9717	6889	6337.88	3	<1.5	92	not done	2	None
198	233	1	63	1	9	2	2	2	2	2	2	2	2	2	1.3	14.4	57	30	2.0	5.4	124	2.6	26.0171	31.6103	473	274.34	<1.0	<1.0	58	37.18	2	None
199	234	1	56	1	5	2	2	1	2	2	2	2	2	2	0.88	8.1	87	53	1.8	7.6	129	1.7	18.8161	24.6417	2350	987	<1.0	<1.0	42	not done	2	None
200	235	2	33	1	16	2	1	1	2	2	2	2	2	2	1.23	5.1	104	53	2.3	37.6	131	2.8	33.6529	35.081	4725	3354.75	<1.0	<1.0	71	168	2	None
201	236	1	56	1	1	2	2	1	2	2	2	2	2	2	2.18	12.9	50	30	1.5	1.1	133	1.3	17.1869	21.1792	3725	3203.5	2.3	<1.0	86	not done	1	Staph Aureus				Susceptible	Susceptible	Susceptible									Susceptible	Susceptile
202	237	1	47	1	5	2	2	1	2	2	2	2	2	2	1.0	4.9	114	44	2.5	2.9	137	1.6	15.7186	17.5397	1020	489.6	1.9	1.0	48	175	2	None
203	239	2	71	5	6	2	2	2	2	2	2	2	2	2	1.05	5.3	39	22	3.2	0.6	133	1	4.966	11.097	850	595	0.6	0.3	70	307.32	2	None
204	240	2	58	5	6	2	1	2	2	2	2	2	2	2	0.76	23.2	47	12	2.7	3.2	127	2.6	18.9021	25.7589	19875	18881.2	<3.0	<1.0	95	5500	2	None
205	241	1	52	5	9	2	1	1	2	2	2	2	2	2	0.76	2.7	40	20	3.0	5.3	135	1.6	15.3716	18.4502	1187	949.6	<3.0	<1.5	80	not done	2	none
206	242	1	66	1	10	1	1	1	2	2	2	2	2	2	1.61	26.1	44	34	2.9	17.8	146	1.2	23.9129	21.4999	725	507.5	<3.0	<1.0	70	452.6	2	None
207	243	1	87	3	4	2	2	1	2	2	2	2	2	2	2.13	7.8	21	11	2.1	1.0	139	1.3	16.6046	17.1895	15500	11005	2.6		71	not done	1	Proteus Mirabilis	Klebsiella Pneumoniae						Susceptible (PM), Susceptible (KP)	Resistant (PM), Resistant (KP)	Susceptible (PM), Resistant (KP)	Susceptible (PM), Susceptible (KP)	Susceptible (PM), Resistant (KP)	Susceptible (PM), Susceptible (KP)	Susceptible (PM), Susceptible (KP)	Susceptible (PM), Susceptible (KP)	Susceptible (PM), Susceptible (KP)
208	244	2	53	2	2	2	2	2	2	2	2	2	2	2	0.80	6.9	122	138	2.2	5.3	140	1.7	16.5415	16.5415	1769	1627.48	<3.0	<1.5	92	not done	2	None
209	245	1	80	3	9	2	1	1	2	2	2	2	2	2	2.2	6.3	37	29	2.2	0.7	141	1.3	15.5658	14.9549	2360	1180	<1.0	<1.0	50	252.9	2	None
210	246	2	26	1	8	2	2	1	2	2	2	2	2	2	0.44	10.2	200	43	2.7	5.7	129	1.8	11.7354	19.5082	1150	483	1.7	1.0	42	not done	2	None
211	247	2	54	5	11	2	2	1	1	1	2	2	2	2	1.36	5.2	46	34	3.2	6.6	121	1.6	21.7698	30.4291	463	328.73	<1.0	<1.0	71	2.56	2	None
212	248	1	46	1	5	1	1	2	2	2	2	2	2	2	2.12	15.2	110	86	3.2	11.4	132	1.7	28.7631	31.0105	560	375	<1.0	<1.0	67	not done	2	None
213	249	1	51	2	4	2	2	1	1	1	2	2	2	1	1.50	17.2	61	48	2.3	3.6	131	1.9	22.341	26.3143	600	342	1.3	<1.0	60	78.57	2	None
214	250	1	68	1	7	2	1	1	1	1	2	2	2	2	1.24	5.2	53	17	3.1	3.0	118	1.7	18.5844	30.363	800	392	<1.0	<1.0	49	2.4	2	None
215	251	1	56	1	6	2	2	1	2	2	2	2	2	2	0.52	7.2	104	60	2.9	3.1	130	1.3	7.3871	15.5403	625	343.75	1.5	<1.0	55	553.5	2	None
216	252	1	56	1	3	2	2	1	2	2	2	2	2	2	0.60	8.5	79	49	2.9	3.7	135	1.6	11.7509	15.2821	3800	2242	1.4	<1.0	59	727	2	None
217	253	1	68	1	14	2	2	1	2	2	2	2	2	2	0.90	7.2	86	56	3.2	4.1	131	1.8	17.3384	22.4373	4275	812	1.8	<1.0	19	334	2	None
218	254	2	42	1	6	2	2	2	2	2	2	2	2	2	1.64	5.6	52	16	2.3	3.6	125	1.2	18.0482	26.2801	8828	7416	<1.0	<1.5	84	not done	2	None
219	255	1	66	1	11	2	2	2	2	2	2	2	2	2	0.72	3.5	36	15	2.9	1.0	134	1.3	6.2247	11.291	622	329.66	1.4	<1.5	53	not done	2	None
220	256	2	71	5	3	2	2	1	2	2	2	2	2	2	0.58	7.2	42	32	3.7	1.7	128	1.3	6.16122	16.3129	547	268			49	not done	2	None
221	257	1	54	3	4	2	2	2	2	2	2	2	2	2	1.54	11.3	52	27	1.9	5.8	130	1.9	24.3956	28.2967	900	576	<1.0	<1.0	64	80.85	1	Viridans streptococcus				Resistant	Resistant	Susceptible							Susceptible
222	259	1	61	1	3	2	2	1	2	2	2	2	2	2	3.37	2.2	59	51	3.1	7.6	124	1.4	29.4916	33.695	2450	1004.5	1.7	<1.0	41	17	2	None
223	260	1	63	5	10	2	2	1	1	2	2	2	1	1	1.20	7.4	62	29	2.5	15.8	127	2.2	27.4384	31.5209	4400	3388	<1.0	<1.0	77	90.51	2	None
224	261	2	72	2	18	1	1	1	2	2	2	2	2	2	0.86	7.6	297	96	2.5	4.6	129	1.7	16.6982	23.1062	550	374			68	not done	2	None
225	262	2	67	5	8	1	2	1	2	2	2	2	2	2	3.37	11.0	71	59	3.5	27.9	136	3.2	43.6662	43.2996	11750	9870	1.1	<1.0	84	896	2	None
226	263	1	53	5	7	2	2	1	2	2	2	2	2	2	1.32	7.3	74	43	2.8	13.2	128	2.7	29.9646	32.9752	770	354	1.1	<1.0	46	3.47	2	None
227	264	2	57	1	5	2	1	2	2	2	2	2	2	1	0.87	8.1	31	24	2.6	8.4	139	1.9	20.3307	20.8225	1400	532	<1.0	<1.0	38	10.85	2	None
228	265	1	44	5	4	2	2	2	2	2	2	2	2	2	0.61	4.1	36	20	3.4	3.7	135	2.1	14.9548	18.0854	7200	4752	1	1	66	448	2	None
229	266	1	49	1	4	2	2	1	2	2	2	2	2	2	1.25	5.9	47	29	2.2	3.6	134	1.7	19.3505	22.4479	1975	1343	<1.0	<1.0	68	159.85	2	None
230	267	1	59	1	54	2	1	1	2	2	2	2	2	2	5.43	26.7	220	123	1.9	18.6	131	1.4	37.4399	38.0159	1168	911.04	<1.0	<1.0	78	68.9	2	None
231	268	1	63	1	15	2	1	1	2	2	2	2	2	2	3.23	10.5	35	5	3.6	1.6	128	1.3	22.3657	27.656	11400	8664	1.4	<1.0	76	254	1	Enterobacter Cloacae							Susceptible			Susceptible	Resistant	Susceptible	Susceptible	Susceptible	Susceptible
232	269	2	38	4	6	2	2	1	2	2	2	2	2	2	1.19	10.0	167	119	2.0	22.5	127	2.8	31.3956	34.192	12330	10000	1.2	<1.0	83	1732.5	1	Escherichia coli								Resistant	Susceptible				Susceptible	Susceptible	Susceptible
233	270	1	47	2	2	2	2	1	2	2	2	2	2	2	0.55	6.2	65	33	2.5	4.7	128	2.2	15.3892	22.7724	1190	631	<1.0	<1.0	53	27.58	2	None
234	271	2	57	1	20	2	1	1	2	2	2	2	2	2	2.26	18.5	86	21	3.2	19.6	139	2.9	37.4053	37.4702	2994	2365.26	1.3	<1.0	79	948.75	2	None
235	272	1	70	1	1	1	1	1	2	2	2	2	2	2	4.14	12.0	35	<3	2.6	2.3	135	2	30.9377	32.0705	719	373.88	1.8	1.1	52	not done	2	None
236	273	2	72	1	10	2	2	1	1	2	1	2	2	2	0.77	19.6	98	57	3.2	1.2	142	1.1	5.68539	3.96966	325	296	<1.0	<1.0	91	not done	2	None
237	274	2	76	1	12	1	1	1	2	2	2	2	2	2	3.84	7.0	46	20	3.1	7.4	129	1.9	34.0605	35.6939	4438	3817	1.5	<1.0	86	2562	1	Escherichia coli							Susceptible	Resistant	Susceptible	Susceptible	Susceptible	Susceptible	Susceptible	Susceptible	Susceptible
238	276	2	64	3	8	2	2	1	2	2	2	2	2	2	0.59	5.0	13	4	2.7	0.9	134	1.6	6.24633	11.3094	2900	1740	2	<1.0	60	228.66	1	Escherichia coli							Susceptible	Susceptible	Susceptible	Susceptible	Susceptible	Susceptible	Susceptible	Susceptible	Susceptible
239	277	2	63	2	3	2	2	1	2	2	2	2	2	2	0.87	4.2	85	36	2.7	6.3	137	1.2	14.0965	16.0393	405	292	<1.0	<1.0	72	not done	2	None
240	279	1	57	1	16	2	2	1	2	2	2	2	2	2	1.15	16.6	572	302	2.6	24.5	128	1.8	26.4417	30.5092	1490	462		<1.0	31	345.8	2	None
241	280	1	45	2	8	2	2	1	1	2	1	2	2	2	1.93	6.0	51	42	2.3	4.7	127	1.6	23.8363	29.0895	3213	2891.7	1.1	<1.0	90	4011	1	Klebsiella Pneumoniae (ESBL)							Susceptible	Resistant	Resistant	Resistant	Resistant	Resistant	Resistant	Susceptible	Resistant
242	281	1	49	1	31	1	2	2	2	2	2	2	2	2	7.51	13.8	187	78	5.1	40.6	138	1.8	46.3088	45.9934	3700	2590	2.4	2.1	70	2288	1	Enterococcus faecium(VRE)						Resistant		Resistant						Resistant	Susceptible		Susceptible
243	282	2	40	1	8	2	2	2	1	1	2	2	2	2	0.60	5.3	48	21	2.6	4.2	127	2.1	15.2757	23.3111	1575	834.75	<1.0	<1.0	53	74.52	2	None
244	283	1	52	1	32	2	1	2	2	2	2	2	2	2	4.46	9.9	181	99	2.5	38.7	140	2.2	43.3884	43.3884	510	331.5	1.1	<1.0	65	not done	2	None
245	284	2	20	2	4	2	2	1	2	2	2	2	2	2	0.33	6.2	76	28	2.2	0.9	136	1.4	-0.809675	3.27129	795	691.65	1.5	<1.0	87	39	2	None
246	285	2	38	3	7	2	2	2	2	2	2	2	2	2	0.51	4.2	42	16	1.7	1.6	133	1.7	7.70574	13.3572	540	345.6	<1.0	<1.0	64	111.86	2	None
247	286	1	61	5	5	2	1	1	2	2	2	2	2	2	0.63	1.9	201	207	2.3	2.0	135	1.4	8.39691	12.3473	39023	35120.7	<1.0	<1.0	90	209	2	None
248	287	1	55	1	7	2	2	2	2	2	2	2	2	2	0.69	5.4	23	15	2.9	0.3	133	1.3	1.26638	8.04477	2253	1442	3.1	1.8	64	not done	2	None
249	288	2	53	5	5	2	2	2	2	2	2	2	2	2	1.64	18.2	22	18	2.6	2.6	123	2.2	23.6068	30.5739	7963	5893	<1.0	<1.5	74	not done	2	None
250	289	1	58	2	14	2	1	1	1	1	2	2	2	2	2.49	19.5	198	113	1.8	33.7	127	2.4	38.2619	38.8268	615	252.15	1.8	1.0	41	180	2	None
251	290	2	75	5	31	2	1	1	2	2	2	2	2	2	1.35	26.6	815	806	2.9	36.6	135	3.1	35.5819	36.1342	7875	5670		<1.0	72	4417.5	1	Citrobacter species							Susceptible			Susceptible	Resistant	Susceptible	Susceptible	Susceptible	Susceptible
252	291	2	51	1	4	2	2	1	1	1	2	2	2	2	0.70	2.3	38	15	2.6	7.0	137	2.3	19.7007	21.2232	575	368	1.0	<1.0	64	not done	2	None
253	292	1	61	2	9	1	1	2	2	2	2	2	2	2	3.07	1.0	16	7	2.6	1.0	131	1.9	24.3532	27.8737	1050	798	2	<1.0	76	58.05	2	None
254	293	2	53	1	8	2	2	1	2	2	2	2	2	2	1.44	10.9	29	16	2.9	2.9	141	1.7	19.8873	19.3845	14250	11685	1.3	<1.0	82	2002.5	2	None
255	295	1	60	1	6	2	2	2	2	2	2	2	2	2	1.37	16.1	60	28	3.5	2.4	130	1.4	16.5205	22.3904	4375	3150	1.3	<1.0	72	191	2	None
256	296	1	71	3	26	1	1	1	1	1	2	2	2	2	1.11	9.2	70	23	3.1	6.7	142	2.6	25.3204	24.5864	2013	1469	1.8	<1.0	73	587.25	2	None
257	297	1	62	5	8	2	2	1	2	2	2	2	2	2	0.69	5.0	32	21	4.1	1.4	130	1.4	7.91927	15.9395	1570	628	2.4	1.6	40	1179	2	None
258	298	1	40	2	4	2	2	2	2	2	2	2	2	2	0.69	9.4	45	23	1.8	5.3	131	2.1	17.4926	22.5567	994	596	1.2	<1.5	60	6.74	2	None
259	299	2	46	1	20	2	2	2	2	2	2	2	2	2	4.16	13.8	55	22	2.8	6.6	126	2.5	37.4678	38.354	1340	1005	2.7	1.7	75	174.85	2	None
260	300	1	35	5	2	1	1	1	1	1	2	2	2	1	3.43	3.9	75	28	2.8	2.7	119	2.3	31.3087	35.8716	495	366	<1.0	<1.0	73	not done	1	Escherichia coli							Susceptible	Resistant	Resistant	Susceptible	Sussceptible	Susceptible	Susceptible	Susceptible	Susceptible
261	301	1	63	1	5	2	2	1	2	2	2	2	2	2	1.01	8.3	73	31	2.0	1.0	128	3.6	20.8717	26.6102	6875	4950	2.0	<1.0	72	1074	2	None
262	303	2	78	1	11	2	2	1	2	2	2	2	2	2	2.09	10.5	29	20	1.5	3.4	129	1.5	22.6517	27.4225	4739	3175.13	1	<1.5	67	not done	2	Beta Hemolytic Streptococci, Group C				Susceptible	Susceptible	Susceptible							Susceptible
263	304	2	61	1	6	2	2	2	2	2	2	2	2	1	1.57	10.4	28	19	3.2	5.4	131	3.2	30.1487	32.3652	2015	1188.85	<1.0	<1.0	59	52.2	2	None
264	305	2	40	1	8	2	2	2	1	1	2	2	2	2	3.16	13.6	15	8	3.7	3.4	130	1.6	27.3309	30.4982	625	406	2.4	1.6	65	132.88	2	None
265	307	2	42	5	9	2	1	2	1	1	2	2	2	2	0.47	13.9	37	11	2.0	8.5	130	2.1	15.6036	21.7027	910	482	8.1	3.9	53	not done	2	None
266	308	2	70	3	14	2	1	1	2	2	2	2	2	2	1.09	3.8	47	45	2.8	3.0	133	1.7	17.3505	21.3142	835	426	1	<1.0	51	271	2	None
267	309	2	51	1	12	2	2	2	2	2	2	2	2	2	1.74	27.4	35	11	2.0	1.6	124	1.2	15.5493	25.3296	5150	3244	1.8	<1.0	63	891	2	None
268	312	2	45	4	19	1	1	1	2	2	2	2	2	2	5.94	9.8	88	38	3.6	60.1	138	2.2	47.7946	47.4049	510	398	1.1		78	121.5	2	None
269	313	1	73	1	5	2	2	2	2	2	2	2	2	2	1.67	12.7	117	78	3.2	2.5	137	2.1	23.111	24.3777	1031	845	<1.0	<1.0	65	22	2	None
270	314	1	67	4	9	2	2	1	2	2	2	2	2	2	1.38	28.1	74	25	2.7	6.8	134	2.6	27.46	29.341	163	2370	<1.0	<1.0	74	not done	2	None
271	315	1	59	5	4	1	1	1	2	2	2	2	2	2	1.24	22.0	138	36	2.8	3.7	126	1.4	17.2026	25.1817	700	616	1.9	1.1	88	516	2	None
272	316	1	69	1	4	1	1	2	1	1	2	2	2	1	2.22	3.6	23	15	2.9	1.7	120	1.5	20.6091	30.3046	11700	9828	2.5	<1.0	83	not done	1	Klebsiella Pneumoniae							Susceptible	Resistant	Intermediate	Susceptible	Susceptible	Susceptible	Susceptible	Susceptible	Susceptible
273	317	1	64	1	10	2	2	2	2	2	2	2	2	2	5.26	15.3	111	62	2.8	2.5	128	1.4	29.5495	32.6847	478	277	1.9	<1.0	58	45.1	2	None
274	318	2	63	2	9	1	1	2	2	2	2	2	2	2	1.72	14.1	86	51	1.9	19.4	123	3.3	36.2007	37.8154	2090	1568	<1.0	<1.0	75	388.5	2	None
275	319	1	75	2	7	2	2	2	2	2	2	2	2	2	0.81	8.5	23	10	3.4	1.1	138	2.9	16.6984	17.8635	920	589	2.8	<1.5	64	525	2	None
27	172	2	33	1	5	2	2	1	1	1	2	2	2	2	0.49	28.6	44	12	2.5	1.7	121	1.5	6.15023	22.2289	5750	5002.5	1.9	<1.0	76	1328.25	2	None
17	128	1	68	1	2	2	2	1	2	2	2	2	2	2	0.78	9.6	52	30	2.7	4.6	124	2	17.584	26.5504	395	248.85	<3.0	<1.0	63	not done	2	None
18	130	1	47	1	10	1	1	2	2	2	2	2	2	2	2.21	14.6	82	21	3.3	12.2	131	3.6	37.8208	38.3111	560	476			85	not done	2	None
[truncated: 45 more columns]

## Sheet: Sorted, deidentified other list
Number	Patient identifier	Reason for other	Gender	Age	Race	Length Of Stay	Death during hospitalization?	ICU Stay	Cirrhosis Cause	Prophy?	Cipro/Norflox	Bactrim	Amox-Clav	Cephalexin	Was this Recurrent episode of SBP?	Cr	WBC	AST	ALT	Alb	Bili	Na	INR	MELD	MELD-Na	Fluid WBC	Fluid ANC	Fluid Total Protein	Fluid Albumin	% ANC	Day 3 Fluid PMNs	Ascites Culture Result	Organism 1	Organism 2	Organism 3	Organism 4	Clindamycin	Erythromycin	Vancomycin	Amikacin	Ampicillin	Ampicillin/Sulbactam	Aztreonam	Cefazolin	Cefepime	Ceftriaxone	Ciprofloxacin	Gentamicin	Tetracycline
1	7	culture positive, fungal non-neutrocytic)	2	50	3	38	2	1	1	2	2	2	2	2	2	2.8	12.4	479	123	2.7	16.3	135	2.8	38.3658	38.5701	111	88.8	<1.0		80	2462	1	Candida Albicans (pan-susceptible)
2	12	Culture positive NNBA	1	45	1	21	2	1	1	1	1	2	2	2	2	7.8	11.5	63	38	1.9	45	135	1.7	46.4	45.6	70	4.2	<1.0	<1.0	6	not done	1	Pseudomonas Aeruginosa							Susceptible					Susceptible	Resistant	Resistant	Sensitive
3	28	Cuture positive NNBA	1	62	1	3	2	2	1	1	1	2	2	2	2	1.60	5.1	39	21	2.8	1.6	135	1.3	15.643	18.6876	65	1	1.0		3	Not done	1	Streptococcus mitus				Susceptible	Resistant	Susceptible							Intermediate
4	30	Cuture positive NNBA	1	66	1	51	2	1	2	2	2	2	2	2	2	3.15	1.7	38	46	1.9	10.2	140	1.5	30.7305	30.7305	85	0	1.2		3	not done	1	Staphlococcus aureus				Susceptible	Susceptible	Susceptible									Susceptible	susceptible
5	37	Cuture positive NNBA	2	51	1	4	2	2	1	1	1	2	2	2	2	0.67	11.7	86	41	2.4	9.2	126	2.1	19.2957	26.5422	512	230	1.1		45	11	1	Escherichia Coli (ESBL)							Susceptible	Resistant	Resistant	Resistant	Resistant	Resistant	Resistant	Resistant	Resistant
6	38	Cuture positive NNBA	1	45	1	5	2	2	1	2	2	2	2	2	2	1.63	12.6	211	85	1.8	6.8	129	1.6	23.6157	28.1214	180	74	<1.0	<1.0	41	105	1	Streptococcus Bovis				Susceptible	Susceptible	Susceptible							Susceptible
7	44	Cuture positive NNBA	2	50	2	6	2	2	1	2	2	2	2	2	2	0.9	8.9	106	237	2.5	9.6	124	1.7	19.9142	27.9485	310	220.1			71	not done	1	Klebsiella Oxytoca	Escherichia Coli						Susceptible	Resistant (KO), Susceptible (EC)	Susceptible	Susceptible	Susceptible	Susceptible	Susceptible	Susceptible	Susceptible
8	49	Cuture positive NNBA	1	44	1	55	2	1	2	2	2	2	2	2	2	5.5	29.2	25	12	2.9	3.6	127	2	35.3496	36.861	328	213	2.1	1.1	65	45	1	Staphylococcus Aureus				Resistant	Resistant	Susceptible									Susceptible	susceptible
9	59	Cuture positive NNBA	1	75	1	7	2	2	1	2	2	2	2	2	2	2.9	9.9	71	40	3.5	1.3	130	1	17.611	23.2083	99	4	<1.0		4	2	2	Streptococcus Pneumoniae
10	61	Cuture positive NNBA	2	69	1	14	2	1	1	1	2	2	1	2	2	5.7	9.4	100	24	1.8	1.9	127	1.8	32.0957	34.6646	103	6	<1.0		6	not done	1	Klebsiella Pneumoniae	Candida Glabrata (5-FC susceptible, Fluconazole resistant, itraconazole resistant)						resistant	resistant	resistant	resistant	resistant	susceptible	resistant	resistant	susceptible
12	66	Cuture positive NNBA	2	59	3	31	2	1	1	2	2	2	2	2	2	1.9	7.1	61	6	1.5	2.1	124	1.6	20.6411	28.3847	60	6	<1.0	<1.0	10	20	1	Enterococcus Faecium						Resistant		Susceptible							Resistant	Resistant
13	69	Cuture positive NNBA	1	62	1	8	2	2	1	2	2	2	2	2	2	1.24	13.7	44	48	3.5	1.4	121	0.9	8.58044	23.5047	114	28.5	3.0	2.3	25	103	1	Escherichia Coli	Clostridium Perfringens	Enterococcus	Candida Albicans (pansusceptible)	Suscpetible (CP)		Susceptible (E)	Susceptible (EC)	Resistant (EC), Susceptible (E)	Intermediate (EC)	Susceptible (EC)	Susceptible (EC)	Susceptibe (EC)	Susceptible (EC)	Resistant (EC)	Resistant (EC)
14	80	Cuture positive NNBA	2	50	1	9	2	2	2	2	2	2	2	2	2	1.4	6.5	68	25	1.7	1.8	115	1.3	14.8104	30.5539	35	1.4	<1.0		4	12.4	1	Staphlococcus Epidermidis				Resistant	Resistant	Susceptible									Susceptible	Susceptible
16	105	Culture positive NNBA	1	68	1	7	2	2	1	1	2	1	2	2	2	2.3	2.5	79	38	2.0	6.5	133	1	21.4764	24.718	210	126			60	52.7	1	Escherichia Coli							Susceptible	Resistant	Susceptible	Susceptible	Susceptible	Susceptible	Susceptible	Resistant	Susceptible
19	135	Culture positive NNBA	2	65	1	2	2	2	1	2	2	2	2	2	2	0.86	8.1	130	75	1.9	9.1	137	1.5	17.8751	19.5345	333	39.96	<1.0		12	not done	1	Escherichia Coli							susceptible	resistant	intermediate	susceptible	susceptible	susceptible	susceptible	susceptible	susceptible
20	149	Culture positive NNBA	1	56	1	5	2	2	1	2	2	2	2	2	2	1.19	5.1	33	19	1.8	12.3	135	1.6	22.8451	24.9894	161	1.61	1.1	<1.0	1	17.1	1	Escherichia Coli							Susceptible	Resistant	Resistant	Susceptible	Susceptible	Susceptible	Susceptible	Resistant	Susceptible
22	158	Culture positive NNBA	2	44	2	3	2	2	1	1	1	2	2	2	1	0.83	8.9	68	40	2.2	3.2	130	1.5	13.5847	20.1886	305	234.85	<1.0	<1.0	77	90	1	Klebsiella Pneumoniae							Susceptible	Resistant	Susceptible	Susceptible	Susceptible	Susceptible	Susceptible	Susceptible	Susceptible
24	161	Culture positive NNBA	2	54	1	2	2	2	1	1	1	2	2	2	1	1.65	9.1	53	20	1.9	4.7	135	1.4	20.8407	23.2356	149	41.72	<1.0	<1.0	28	not done	1	Strep Viridans
25	163	culture positive NNBA, 2nd para grew out different bacteria (Coag neg staph	1	60	1	15	1	2	1	2	2	2	2	2	1	4.11	6.6	58	20	2.0	4.7	134	1.5	30.3475	31.7953	105	3	1.2	<1.0	3	56.35	1	Streptococcus mitis group				Resistant	Resistant	Susceptible							Susceptible
28	175	Culture positive NNBA	1	47	1	5	2	2	1	2	2	2	2	2	2	2.12	3.1	290	128	1.5	25.6	123	1.4	29.6465	34.0468	61	1.83	<1.0	<1.0	3	not done	1	Enterococcus Gallinarum						Resistant		Susceptible							Suscpetible	Susceptible
29	181	culture positive, NNBA; could also be peritonitis from gut ischemia	1	51	5	8	1	1	1	2	2	2	2	2	2	1.53	8.7	90	56	1.9	8.8	132	2	26.4836	29.1869	395	193.55	1.9	<1.5	49	not done	1	Escherichia Coli							Susceptible	Resistant	Resistant	Susceptible	Susceptible	Susceptible	Susceptible	Resistant	Susceptible
30	190	Culture positive NNBA	1	41	1	5	2	2	2	2	2	2	2	2	2	1.38	19.2	68	62	2.3	43.2	121	2.3	33.0758	36.3648	265	191	1.1	<1.0	72	15.03	1	Staphylococcus Epidermidis				Resistant	Resistant	Susceptible									Resistant	Susceptible
31	194	culture positive, NNBA	2	56	3	1	1	1	1	2	2	2	2	2	2	3.10	2.5	31	26	3.8	0.8	144	1.6	21.6781	19.8459	231	248	<1.0	<1.0	43	not done	1	Serratia Marcescens							Susceptible			Susceptible	Resistant	Susceptible	Susceptible	Susceptible	Susceptible
32	207	Culture positive NNBA	1	68	2	6	2	2	2	2	2	2	2	2	2	2.74	22.1	50	29	2.4	5.5	127	1.9	29.7089	33.0535	117	40.95	1.6		35	87.5	1	Escherichia Coli							Susceptible	Susceptible	Susceptible	Susceptible	Susceptible	Susceptible	Susceptible	Susceptible	Susceptible
33	210	Culture positive NNBA	1	54	2	7	2	2	1	1	1	2	2	2	2	0.93	4.8	72	34	1.6	3.9	131	1.8	17.4632	22.534	25	2.25	<1.0	<1.0	9	41.85	1	Klebsiella Pneumoniae (ESBL positive)							Susceptible	Resistant	Resistant	Resistant	Resistant	Resistant	Resistant	Susceptible	Susceptible
34	213	culture positive NNBA	2	58	5	4	2	2	1	2	2	2	2	2	1	1.92	8.0	63	20	1.9	6.8	134	2.4	29.724	31.2654	344	244	1.7	<1.0	71	not done	1	Klebsiella Pneumoniae							Susceptible	Resistant	Susceptible	Susceptible	Susceptible	Susceptible	Susceptible	Susceptible	Susceptible
35	214	Culture positive NNBA	1	58	1	13	2	2	1	2	2	2	2	2	2	1.27	3.6	167	87	3.1	18.0	132	2.5	29.9055	31.9244	64	5.76	<1.5	<1.5	9	12.25	1	Klebsiella Pneumoniae							Susceptible	Resistant	Susceptible	Susceptible	Susceptible	Susceptible	Susceptible	Susceptible	Susceptible
36	238	Culture positive NNBA	1	73	2	6	2	2	1	2	2	2	2	2	2	1.48	5.3	84	39	3.6	3.7	134	1.5	19.6686	22.7183	556	27.8	1	<1.0	5	11.76	1	Acinetobacter lwoffii							Susceptible		Susceptible			Susceptible	Susceptible	Susceptible	Susceptible
37	258	Culture positive NNBA	1	67	5	16	1	1	2	2	2	2	2	2	2	1.25	24.9	64	60	2.8	3.3	134	1.5	17.6197	20.9768	85	12.75	1.0	<1.0	15	870.75	1	Enterococcus faecalis						Resistant		Resistant							Resistant
38	275	Culture positive NNBA	2	66	1	6	2	2	1	2	2	2	2	2	2	0.91	8.4	39	35	2.2	3.5	132	2.1	18.5726	22.8581	196	101.92	<1.0	<1.0	52	10.5	1	Streptococcus mitis	Klebsiella oxytoca						Susceptible (KO)	Resistant (KO)	Susceptible (KO)	Susceptible (KO)	Susceptible (KO)	Susceptible (KO)	Susceptible (KO)	Susceptible (KO)	Susceptible (KO)
39	278	Culture positive NNBA	1	46	1	14	2	1	2	1	1	2	2	2	2	1.46	15.4	62	36	2.5	15.7	132	3.5	34.4914	35.5931	174	87	1.2	<1.0	50	129.6	1	Staphylococcus Epidermidis				Resistant	Resistant	Susceptible									Susceptible	Susceptible
40	294	Culture positive NNBA	1	33	1	6	2	2	1	1	1	2	2	2	1	0.73	3.1	64	47	2.4	2	128	1.6	11.3024	19.9116	68	4.08	<1.0	<1.5	6	8	1	Citrobacter werkmanii (sensitivities included)	Strep Viridans						Susceptible			Susceptible	Resistant	Susceptible	Susceptible	Susceptible	Susceptible
41	302	culture positive NBBA	2	19	2	13	2	2	1	1	2	1	2	2	2	0.72	3.6	303	204	3.4	19.2	136	1.1	15.5233	17.9709	299	200.33	2.4	1.6	67	73.1	1	Staphylococcus epidermidis				Resistant	Resistant	Susceptible									Susceptible	Susceptible
42	306	Culture positive NNBA	2	66	1	14	2	1	1	2	2	2	2	2	2	1.54	13.2	57	30	1.9	6.2	125	2.3	26.7875	31.7422	108	45.36	<1.5	<1.5	42	5	1	Klebsiella Pneumoniae							Susceptible	Resistant	Susceptible	Susceptible	Susceptible	Susceptible	Susceptible	Susceptible	Susceptible
43	310	culture positive NBBA	1	58	5	23	2	1	1	2	2	2	2	2	2	0.91	3.3	37	52	2.8	2.3	132	2	16.4391	21.1513	121	54	<1.0	<1.0	45	2	1	Klebsiella pneumoniae							Susceptible	Resistant	Susceptible	Susceptible	Susceptible	Susceptible	Susceptible	Susceptible	Susceptible
44	311	Culture positive NNBA	1	40	2	11	2	2	2	2	2	2	2	2	2	1.21	22.7	78	99	2.3	23.3	125	1.7	26.0984	31.3115	38	5	<1.0	<1.5	14	2.61	1	Steptococcus viridans				Susceptible	Intermediate	Susceptible							Intermediate
[truncated: 46 more columns]

## Sheet: Culture Pos
Number	Patient identifier	Gender	Age	Race	Length Of Stay	Death during hospitalization?	ICU Stay	Cirrhosis Cause	Prophy?	Cipro/Norflox	Bactrim	Amox-Clav	Cephalexin	Was this Recurrent episode of SBP?	Cr	WBC	AST	ALT	Alb	Bili	Na	INR	MELD	MELD-Na	Fluid WBC	Fluid ANC	Fluid Total Protein	Fluid Albumin	% ANC	Day 3 Fluid PMNs	Ascites Culture Result	Organism 1	Organism 2	Organism 3	Organism 4	Clindamycin	Erythromycin	Vancomycin	Amikacin	Ampicillin	Ampicillin/Sulbactam	Aztreonam	Cefazolin	Cefepime	Ceftriaxone	Ciprofloxacin	Gentamicin	Tetracycline	Linezolid
1	1	2	59	1	36	2	1	1	2	2	2	2	2	2	0.74	7.3	390	153	3.6	3.1	133	1.2	9.86713	15.1404	2528	1947			77	13500	1	Enterococcus faecalis	Candida Albicans (pansusceptible)					Susceptible		Suscepible							Resistant		Susceptible
8	9	1	50	1	20	1	1	2	1	1	1	2	2	1	5.6	12.8	64	35	3.1	2.5	122	1.4	30.1489	34.5819	5100	4233			83	1499	1	Escherichia Coli							Susceptible	Resistant	Resistant	Resistant	Resistant	Resistant	Resistant	Resistant	Susceptible
9	10	1	77	1	7	2	2	1	2	2	2	2	2	2	1.32	8.8	87	36	2.7	1.7	132	1.4	14.8612	19.889	11050	6409	1.9	1.0	73	7209	1	Beta-hemolytic Strep, Group G				Susceptible	Susceptible	Susceptible							Susceptible
12	14	1	61	1	8	2	2	2	2	2	2	2	2	2	2.27	10.7	54	24	2.1	4.9	130	1.5	24.8238	28.6179	6400	5184	1.7	<1.0	87	2882	1	Streptococcus agalactiae				Resistant	Resistant	Susceptible							Susceptible
14	16	1	57	1	5	2	2	2	2	2	2	2	2	2	0.92	5.0	98	61	3.5	9.3	132	1.7	20.0045	24.0036	389	307	<1.5	<1.0	79	2272	1	Escherichia Coli							Susceptible	Resistant	Resistant	Susceptible	Susceptible	Susceptible	Susceptible	Resistant	Susceptible
15	17	1	56	2	5	2	2	2	2	2	2	2	2	2	3.3	11.0	35	12	2.5	1.8	132	2.9	32.0024	33.6019	9500	7220	1.1		54	7260	1	Klebsiella Pneumoniae							Susceptible	Resistant	Susceptible	Susceptible	Susceptible	Susceptible	Susceptible	Resistant	Susceptible
27	31	1	55	1	10	2	1	2	2	2	2	2	2	2	0.82	5.5	91	36	2.7	10.2	133	2.1	21.6191	24.8358	1050	651	<1.0	<1.0	62	504	1	Escherichia Coli							Susceptible	Resistant	Resistant	Susceptible	Susceptible	Susceptible	Susceptible	Resistant	Susceptible
28	32	1	62	1	16	2	1	2	2	2	2	2	2	2	3.02	7.9	27	12	3.3	5.0	134	3.2	36.1183	36.7005	650	468			72	233	1	Corynebacterium species
36	42	2	58	1	43	2	1	1	2	2	2	2	2	2	0.73	13.8	78	25	2.9	7.6	127	2.1	19.3943	26.0912	465	288	1.5		62	436	1	Klebsiella Pnuemoniae							Susceptible	Resistant	Susceptible	Susceptible	Susceptible	Susceptible	Susceptible	Susceptible	Susceptible
40	47	2	23	1	2	1	1	1	2	2	2	2	2	2	2.2	14.4	114	97	0.9	27.1	131	2.8	37.9795	38.4341	2,950	2094.5	<1.0		71	Not done	1	Escherichia Coli							Susceptible	Resistant	Susceptible	Susceptible	Susceptible	Susceptible	Susceptible	Resistant	Susceptible
46	54	2	52	4	4	2	1	1	2	2	2	2	2	2	0.71	7.9	150	64	1.2	11.2	134	1.5	16.8257	20.3019	825	420.75			51	Not done	1	Klebsiella Pneumoniae							Susceptible	Resistant	Susceptible	Susceptible	Susceptible	Susceptible	Susceptible	Susceptible	Susceptible
55	67	1	61	1	14	2	1	1	1	2	1	2	2	2	1.78	2.1	29	21	2.3	0.4	139	1.3	11.4231	12.1375	2450	1788.5	2.2	1.2	73	1190	1	Enterococcus Faecium						Susceptible		Susceptible							Susceptible	Susceptible	Susceptible
57	70	1	52	1	7	2	2	1	1	1	2	2	2	2	1.79	8.1	110	63	2.7	36.0	127	1.5	30.0887	33.3099	14,600	12556	1.9		86	4436	1	Streptococcus Viridans				Susceptible	Susceptible	susceptible							Susceptible
59	72	1	52	5	8	1	1	1	2	2	2	2	2	1	5.6	17.4	63	34	2.6	46.0	140	2.2	46.2199	46.2199	2850	2308.5	2.2	1.0	81	1657.5	1	Escherichia Coli							Susceptible	Susceptible	Susceptible	Susceptible	Susceptible	Susceptible	Susceptible	Susceptible	Susceptible
61	74	1	67	1	19	2	1	1	1	2	1	1	2	2	1.27	7.6	40	48	2.3	0.4	134	1.2	7.29581	12.2014	8050	7326	2.0	1.0	91	3276	1	Enterobacter Cloacae	Citrobacter freundii	Enterococcus faecium				Resistant (EF)	Susceptible (EC), Susceptible (CF)	Resistant (EF)		Resistant (EC), Susceptible (CF)	Resistant (EC), Resistant (CF)	Susceptible (EC), Susceptible (CF)	Resistant (EC), Susceptible (CF)	Susceptible (EC), Susceptible (CF)	Susceptible (EC), Susceptible (CF), Susceptible (EF)		Susceptible (EF)
62	75	1	39	1	4	2	2	1	1	2	1	2	2	2	2.17	8.6	12	7	2.5	2.7	138	1.2	19.6406	20.6586	6475	5892			91	3010	1	Corynebacterium species
64	77	1	52	1	5	2	1	1	2	2	2	2	2	2	1.82	14.6	145	78	2.1	8.3	130	5	38.186	38.6395	24250	18672.5	<1.0		77	493	1	Escherichia Coli							Susceptible	Resistant	Resistant	Susceptible	Intermediate	Susceptible	Susceptible	Resistant	Resistant
65	78	1	53	1	12	2	2	1	1	1	2	2	2	2	1.27	20.6	40	18	1.1	1.9	136	2.2	19.9743	21.9769	1800	666	1.4		37	720	1	Escherichia Coli							Susceptible	Resistant	Resistant	Susceptible	Intermediate	Susceptible	Susceptible	Resistant	Susceptible
66	79	2	80	1	24	2	1	1	2	2	2	2	2	2	0.9	109.0	371	441	2.7	25.4	139	1.7	23.5921	24.0023	5100	3111	<1.0	<1.0	61	120	1	Streptococcus viridans				Susceptible	Intermediate	Susceptible							Susceptible
67	81	1	40	1	17	2	2	2	2	2	2	2	2	2	2.3	10.4	53	20	1.9	7.7	133	2.1	30.4265	32.1018	1022	868.7	3.3	1.4	85	1808.8	1	Escherichia Coli							Susceptible	Susceptible	Susceptible	Susceptible	Susceptible	Susceptible	Susceptible	Susceptible	Susceptible
68	82	1	63	5	7	2	2	1	2	2	2	2	2	2	1.46	11.3	42	16	2.4	4.6	134	1.2	17.8621	21.1828	6750	5062.5	<1.0		75	1435.2	1	Klebsiella Oxytoca							Susceptible	Resistant	Susceptible	Susceptible	Susceptible		Susceptible	Susceptible	Susceptible
74	88	1	67	1	12	1	1	1	2	2	2	2	2	2	3.44	25.3	138	136	2.0	19.1	138	1.7	35.3463	35.579	2625	1916.25	1.3	<1.0	73	1036	1	Enterococcus Faecium						Resistant		Resistant							Susceptible	Resistant	Susceptible
80	94	1	57	1	14	2	2	1	2	2	2	2	2	2	1.5	4.2	120	78	2.4	2.0	138	1.4	16.6989	17.8639	1375	962.5	<1.0	<1.0	70	45	1	Streptococcus viridans				Resistant	Resistant	Susceptible							Susceptible
84	98	2	72	5	47	1	1	1	2	2	2	2	2	2	1.0	17.8	37	32	2.2	3.3	128	1.3	13.8815	21.7171	2300	1991.8	<1.0		86	3905	1	Enterococcus Faecium						Susceptible		Susceptible							Susceptible
88	103	1	60	1	12	2	2	1	1	1	2	2	2	2	4.77	13.0	31	7	2.2	1.5	125	1.4	26.6828	31.6768	7150	6292	2.3	1.2	88	923.3	1	Enterococcus Faecium						Resistant		Resistant						Resistant	Resistant		Susceptible
89	104	2	56	1	36	1	1	1	2	2	2	2	2	1	3.3	5.7	193	65	1.5	3.1	123	1.7	28.0756	33.1435	700	427	1.7		61	157.18	1	Corynebacterium species
91	107	2	77	2	3	1	1	1	2	2	2	2	2	2	1.81	3.1	77	27	2.9	9.2	127	2.6	31.1985	34.059	4125	2104	1.8	1.0	51	4738.5	1	Escherichia Coli							Susceptible	Resistant	Resistant	Resistant	Resistant	Resistant	Resistant	Resistant	Susceptible
99	115	2	64	1	23	1	1	1	2	2	2	2	2	2	1.11	11.4	41	20	1.7	7.8	128	2.4	24.9986	29.499	5250	3885	2.2	<1.0	74	346.5	1	Staphylococcus Lugdunesis				Susceptible	Susceptible	Susceptible									Susceptible	Susceptible
105	121	1	64	4	7	1	1	1	2	2	2	2	2	2	1.35	13.0	209	109	1.7	7.5	127	1.6	22.1824	27.9731	6250	4375	1.7		70	not done	1	Staphylococcus Epidermidis				Susceptible	Resistant	Susceptible									Susceptible	Susceptible
110	126	1	50	1	49	2	1	1	1	2	1	2	2	2	6.16	8.1	58	44	2.4	39.3	133	1.6	42.9703	42.4505	650	396.5	<1.0	<1.0	61	103.4	1	Enterococcus Faecium						Resistant		Resistant							Susceptible	Resistant	Susceptible
112	129	2	82	5	17	2	2	1	1	1	2	2	2	2	1.37	19.2	148	62	3.5	11.5	134	2.2	27.5055	29.3797	6425	5011.5	2.3	1.6	78	32	1	Klebsiella pneumoniae							Susceptible	Resistant	Intermediate	Susceptible	Susceptible	Susceptible	Susceptible	Resistant	Susceptible
123	142	2	69	1	9	2	2	1	2	2	2	2	2	2	1.36	5.9	51	23	2.9	11.2	140	3.1	31.1765	31.1765	565	305.1	<1.5	<1.5	54	48.28	1	Coagulase Negative Staphylococcus
124	143	2	62	1	7	2	2	1	2	2	2	2	2	2	1.06	19.3	64	79	2.8	5.5	133	1.3	16.3701	20.5053	2889	1328.94	<1.0	<1.0	46	690	1	Strep Viridans				Susceptible	Intermediate	Susceptible							Susceptible
126	145	1	65	1	14	1	2	1	1	2	1	2	2	2	0.95	4.4	128	99	1.8	10.9	124	2.9	26.8934	32.136	313	250.4	<1.0	<1.0	80	not done	1	Candida Albicans (pan-suscpetible)
128	147	1	66	1	13	2	1	1	2	2	2	2	2	2	2.63	9.2	105	72	1.9	27.2	137	1.7	34.1132	34.5547	680	584.8	1.4		86	3768.75	1	Citrobacter freundii										Susceptible		Susceptible	Susceptible	Susceptible	Susceptible
129	148	1	55	1	9	1	1	2	2	2	2	2	2	2	1.64	3.6	45	17	1.1	7.1	137	2.2	27.4041	28.3488	413	371.7	<1.0	<1.0	90	25.6	1	Escherichia Coli							Susceptible	Resistant	Susceptible	Susceptible	Susceptible	Susceptible	Susceptible	Susceptible	Susceptible
131	152	2	61	1	10	1	1	1	2	2	2	2	2	2	1.23	11.3	398	242	2.8	34.1	140	1.8	28.3351	28.3351	1625	828.75	2.2	<1.0	51	not done	1	Candida Albicans (pan-suscpetible)
139	164	1	53	1	4	2	2	1	2	2	2	2	2	2	2.35	12.9	49	26	2.3	6.6	129	1.8	28.3231	31.5342	2900	2755	1.2		95	388.24	1	Escherichia Coli							Susceptible	Susceptible	Susceptible	Susceptible	Susceptible	Susceptible	Susceptible	Susceptible	Susceptible
141	166	1	50	3	9	2	2	2	2	2	2	2	2	2	1.66	17.4	65	21	2.1	1.3	130	1.7	18.215	23.6613	6500	5525	3.5	1.4	87	3828	1	Streptococcus mitus group				Susceptible	Susceptible	Susceptible							Susceptible
142	167	1	45	1	17	2	1	2	1	1	2	2	2	2	1.08	6.9	52	29	2.9	15.6	130	2.1	25.8609	29.3957	1060	805.6	1.4	<1.0	76	1225.5	1	Streptococcus pneumoniae				Susceptible	Susceptible	Susceptible							Susceptible
143	168	1	57	1	10	2	2	1	2	2	2	2	2	2	2.06	14.1	71	101	2.0	18.7	135	1.5	28.9573	30.3377	1615	1356.6	<1.0		84	2126.25	1	Beta-Hemolytic Streptococcus				Susceptible	Susceptible	Susceptible							Susceptible
148	176	1	71	5	7	2	2	1	2	2	2	2	2	2	1.15	8.7	220	41	2.7	6.4	132	2.4	24.5896	27.6717	4000	2600	<3.0	<3.5	65	468	1	Enterococcus gallinarum						Resistant		Susceptible							Resistant
149	177	2	68	1	22	2	1	1	2	2	2	2	2	1	1.77	6.4	77	29	1.9	1.2	131	1	12.5834	18.7522	1450	971.5	<1.0	<1.0	67	69.3	1	Enterococcus faecalis						Susceptible		Susceptible							Susceptible
150	178	2	65	5	6	2	2	1	2	2	2	2	2	2	2.09	13.2	45	28	2.8	4.8	130	1.9	26.6028	29.9521	2850	2109	<1.5	<1.5	74	148.75	1	Strep Viridans
153	182	2	72	3	22	1	1	3	2	2	2	2	2	2	3.70	6.7	231	157	1.4	23.6	126	2.6	41.602	41.0413	5,350	4280			80	not done	1	Klebsiella Pneumoniae							Susceptible	Resistant	Susceptible	Susceptible	Susceptible	Susceptible	Susceptible	Susceptible	Susceptible
155	184	2	46	5	15	1	1	2	2	2	2	2	2	1	1.94	20.3	245	81	2.9	15.1	132	1.9	30.2222	32.1778	4375	4243.75	2.2	1.4	97	4620	1	Enterococcus faecium	Candida Albicans (pan-susceptible)					Resistant		Resistant							Susceptible	Resistant	Susceptible
157	186	1	57	1	19	2	1	2	1	1	2	2	2	1	2.94	4.2	53	31	2.3	3.0	135	1.8	27.4863	29.0506	2925	2310.75	1.9	11	79	126.92	1	Coagulase negative Staph
162	192	2	74	1	29	1	1	1	2	2	2	2	2	2	2.06	10.6	33	18	2.4	9.3	139	1.7	27.7188	28.0258	2725	1989.25	1.1		86	79.6	1	Klebsiella Oxytoca							Susceptible	Resistant	Susceptible	Susceptible	Resistant	Susceptible	Susceptible	Susceptible	Susceptible
165	196	1	47	1	24	1	1	1	2	2	2	2	2	2	0.68	4.4	131	60	1.9	7.5	133	3.1	23.0272	25.9975	4500	3420	<1.0	1.0	76	678.5	1	Klebsiella Pneumoniae							Susceptible	Resistant	Susceptible	Susceptible	Susceptible	Susceptible	Susceptible	Susceptible	Susceptible
171	202	1	69	1	9	2	1	1	1	1	2	2	2	2	1.18	12.6	82	54	2.3	4.0	128	2.3	22.5827	27.8079	1025	656	1.6	1.2	64	19.14	1	Enterococcus faecium						Resistant		Resistant							Resistant		Susceptible
174	205	2	55	1	26	1	1	1	2	2	2	2	2	2	1.14	18.6	100	165	2.0	9.4	133	2.4	25.9591	28.4162	2050	1886	<1.0	<1.0	92	681.5	1	Enterococcus faecium						Resistant		Resistant							Resistant		Susceptible
175	206	1	39	1	5	2	1	1	1	1	2	2	2	2	1.18	2.1	143	74	2.6	10.3	132	2.8	28.3612	30.689	1625	1430	<1.0	<1.0	88	121	1	Klebsiella Pneumoniae							Susceptible	Resistant	Intermediate	Susceptible	Susceptible	Susceptible	Susceptible	Susceptible	Susceptible
179	212	1	63	1	2	1	1	1	2	2	2	2	2	2	2.90	8.2	113	119	1.9	3.2	131	2	28.7792	31.3039	1450	1276	<1.0	<1.0	88	543.52	1	Escherichia Coli							Susceptible	Susceptible	Susceptible	Susceptible	Susceptible	Susceptible	Susceptible	Susceptible	Susceptible
183	218	1	64	1	4	2	1	2	2	2	2	2	2	2	3.76	8.8	60	43	2.9	17.8	132	2.2	38.8188	39.055	11413	8103.23	<1.0	<1.0	71	5923.5	1	Escherichia coli	Pseudomonas aeruginosa	Clostridium perfringens					Susceptible (EC), Susceptible (PA)	Resistant (EC)	Resistant (EC)	Susceptible (EC), Susceptible (PA)	Susceptible (EC)	Susceptible (EC), Susceptible (PA)	Susceptible (EC)	Susceptible (EC), Susceptible (PA)	Susceptible (EC), Susceptible (PA)
184	219	2	71	2	2	1	1	1	2	2	2	2	2	2	2.66	18.4	641	219	1.8	28.5	128	4.7	45.7879	44.0515	800	544	<1.0	<1.0	68	not done	1	Group B Beta-Hemolytic Streptococcus				Resistant	Resistant	Susceptible							Susceptible
186	221	2	50	1	14	2	1	2	1	1	2	2	2	2	1.84	9.5	37	20	2.3	10.6	133	4	36.716	37.2907	6700	5293	1.9	<1.5	79	672.4	1	Klebsiella							Susceptible	Resistant	Susceptible	Susceptible	Susceptible	Susceptible	Susceptible	Susceptible	Susceptible
187	222	1	68	5	9	1	1	1	1	2	1	2	2	2	1.17	23.0	54	20	1.9	7.8	130	2.4	25.5024	29.1268	8375	7538	<1.0	<1.0	90	1675.8	1	Escherichia coli							Susceptible	Susceptible	Susceptible	Susceptible	Susceptible	Susceptible	Susceptible	Resistant	Susceptible
189	224	2	57	3	8	2	2	1	2	2	2	2	2	2	1.76	4.9	78	38	3.0	2.7	135	1.6	20.8586	23.2513	3375	2328.75	1.0	<1.0	69	7287.75	1	Escherichia coli							Susceptible	Resistant	Susceptible	Susceptible	Susceptible	Susceptible	Susceptible	Resistant	Susceptible
193	228	1	44	5	22	2	1	1	2	2	2	2	2	1	2.04	6.6	73	41	2.9	12.4	118	2.1	31.0795	35.9858	955	764	0.8	<1.0	80	926.25	1	Escherichia coli							Susceptible	Resistant	Susceptible	Susceptible	Susceptible	Susceptible	Susceptible	Susceptible	Susceptible
194	229	1	49	1	9	2	1	2	2	2	2	2	2	1	0.54	12.0	23	16	3.2	1.9	136	1.7	8.90234	12.0121	559	369	<1.0	<1.0	74	11.2	1	Staphylococcus simulans						Susceptible			Susceptible
201	236	1	56	1	1	2	2	1	2	2	2	2	2	2	2.18	12.9	50	30	1.5	1.1	133	1.3	17.1869	21.1792	3725	3203.5	2.3	<1.0	86	not done	1	Staph Aureus				Susceptible	Susceptible	Susceptible									Susceptible	Susceptile
207	243	1	87	3	4	2	2	1	2	2	2	2	2	2	2.13	7.8	21	11	2.1	1.0	139	1.3	16.6046	17.1895	15500	11005	2.6		71	not done	1	Proteus Mirabilis	Klebsiella Pneumoniae						Susceptible (PM), Susceptible (KP)	Resistant (PM), Resistant (KP)	Susceptible (PM), Resistant (KP)	Susceptible (PM), Susceptible (KP)	Susceptible (PM), Resistant (KP)	Susceptible (PM), Susceptible (KP)	Susceptible (PM), Susceptible (KP)	Susceptible (PM), Susceptible (KP)	Susceptible (PM), Susceptible (KP)
221	257	1	54	3	4	2	2	2	2	2	2	2	2	2	1.54	11.3	52	27	1.9	5.8	130	1.9	24.3956	28.2967	900	576	<1.0	<1.0	64	80.85	1	Viridans streptococcus				Resistant	Resistant	Susceptible							Susceptible
231	268	1	63	1	15	2	1	1	2	2	2	2	2	2	3.23	10.5	35	5	3.6	1.6	128	1.3	22.3657	27.656	11400	8664	1.4	<1.0	76	254	1	Enterobacter Cloacae							Susceptible			Susceptible	Resistant	Susceptible	Susceptible	Susceptible	Susceptible
232	269	2	38	4	6	2	2	1	2	2	2	2	2	2	1.19	10.0	167	119	2.0	22.5	127	2.8	31.3956	34.192	12330	10000	1.2	<1.0	83	1732.5	1	Escherichia coli								Resistant	Susceptible				Susceptible	Susceptible	Susceptible
237	274	2	76	1	12	1	1	1	2	2	2	2	2	2	3.84	7.0	46	20	3.1	7.4	129	1.9	34.0605	35.6939	4438	3817	1.5	<1.0	86	2562	1	Escherichia coli							Susceptible	Resistant	Susceptible	Susceptible	Susceptible	Susceptible	Susceptible	Susceptible	Susceptible
238	276	2	64	3	8	2	2	1	2	2	2	2	2	2	0.59	5.0	13	4	2.7	0.9	134	1.6	6.24633	11.3094	2900	1740	2	<1.0	60	228.66	1	Escherichia coli							Susceptible	Susceptible	Susceptible	Susceptible	Susceptible	Susceptible	Susceptible	Susceptible	Susceptible
241	280	1	45	2	8	2	2	1	1	2	1	2	2	2	1.93	6.0	51	42	2.3	4.7	127	1.6	23.8363	29.0895	3213	2891.7	1.1	<1.0	90	4011	1	Klebsiella Pneumoniae (ESBL)							Susceptible	Resistant	Resistant	Resistant	Resistant	Resistant	Resistant	Susceptible	Resistant
242	281	1	49	1	31	1	2	2	2	2	2	2	2	2	7.51	13.8	187	78	5.1	40.6	138	1.8	46.3088	45.9934	3700	2590	2.4	2.1	70	2288	1	Enterococcus faecium(VRE)						Resistant		Resistant						Resistant	Susceptible		Susceptible
251	290	2	75	5	31	2	1	1	2	2	2	2	2	2	1.35	26.6	815	806	2.9	36.6	135	3.1	35.5819	36.1342	7875	5670		<1.0	72	4417.5	1	Citrobacter species							Susceptible			Susceptible	Resistant	Susceptible	Susceptible	Susceptible	Susceptible
260	300	1	35	5	2	1	1	1	1	1	2	2	2	1	3.43	3.9	75	28	2.8	2.7	119	2.3	31.3087	35.8716	495	366	<1.0	<1.0	73	not done	1	Escherichia coli							Susceptible	Resistant	Resistant	Susceptible	Sussceptible	Susceptible	Susceptible	Susceptible	Susceptible
262	303	2	78	1	11	2	2	1	2	2	2	2	2	2	2.09	10.5	29	20	1.5	3.4	129	1.5	22.6517	27.4225	4739	3175.13	1	<1.5	67	not done	2	Beta Hemolytic Streptococci, Group C				Susceptible	Susceptible	Susceptible							Susceptible
272	316	1	69	1	4	1	1	2	1	1	2	2	2	1	2.22	3.6	23	15	2.9	1.7	120	1.5	20.6091	30.3046	11700	9828	2.5	<1.0	83	not done	1	Klebsiella Pneumoniae							Susceptible	Resistant	Intermediate	Susceptible	Susceptible	Susceptible	Susceptible	Susceptible	Susceptible
1	7	2	50	3	38	2	1	1	2	2	2	2	2	2	2.8	12.4	479	123	2.7	16.3	135	2.8	38.3658	38.5701	111	88.8	<1.0		80	2462	1	Candida Albicans (pan-susceptible)
2	12	1	45	1	21	2	1	1	1	1	2	2	2	2	7.8	11.5	63	38	1.9	45	135	1.7	46.4	45.6	70	4.2	<1.0	<1.0	6	not done	1	Pseudomonas Aeruginosa							Susceptible					Susceptible	Resistant	Resistant	Sensitive
3	28	1	62	1	3	2	2	1	1	1	2	2	2	2	1.60	5.1	39	21	2.8	1.6	135	1.3	15.643	18.6876	65	1	1.0		3	Not done	1	Streptococcus mitus				Susceptible	Resistant	Susceptible							Intermediate
4	30	1	66	1	51	2	1	2	2	2	2	2	2	2	3.15	1.7	38	46	1.9	10.2	140	1.5	30.7305	30.7305	85	0	1.2		3	not done	1	Staphlococcus aureus				Susceptible	Susceptible	Susceptible									Susceptible	susceptible
5	37	2	51	1	4	2	2	1	1	1	2	2	2	2	0.67	11.7	86	41	2.4	9.2	126	2.1	19.2957	26.5422	512	230	1.1		45	11	1	Escherichia Coli (ESBL)							Susceptible	Resistant	Resistant	Resistant	Resistant	Resistant	Resistant	Resistant	Resistant
6	38	1	45	1	5	2	2	1	2	2	2	2	2	2	1.63	12.6	211	85	1.8	6.8	129	1.6	23.6157	28.1214	180	74	<1.0	<1.0	41	105	1	Streptococcus Bovis				Susceptible	Susceptible	Susceptible							Susceptible
7	44	2	50	2	6	2	2	1	2	2	2	2	2	2	0.9	8.9	106	237	2.5	9.6	124	1.7	19.9142	27.9485	310	220.1			71	not done	1	Klebsiella Oxytoca	Escherichia Coli						Susceptible	Resistant (KO), Susceptible (EC)	Susceptible	Susceptible	Susceptible	Susceptible	Susceptible	Susceptible	Susceptible
8	49	1	44	1	55	2	1	2	2	2	2	2	2	2	5.5	29.2	25	12	2.9	3.6	127	2	35.3496	36.861	328	213	2.1	1.1	65	45	1	Staphylococcus Aureus				Resistant	Resistant	Susceptible									Susceptible	susceptible
9	59	1	75	1	7	2	2	1	2	2	2	2	2	2	2.9	9.9	71	40	3.5	1.3	130	1	17.611	23.2083	99	4	<1.0		4	2	2	Streptococcus Pneumoniae
10	61	2	69	1	14	2	1	1	1	2	2	1	2	2	5.7	9.4	100	24	1.8	1.9	127	1.8	32.0957	34.6646	103	6	<1.0		6	not done	1	Klebsiella Pneumoniae	Candida Glabrata (5-FC susceptible, Fluconazole resistant, itraconazole resistant)						resistant	resistant	resistant	resistant	resistant	susceptible	resistant	resistant	susceptible
12	66	2	59	3	31	2	1	1	2	2	2	2	2	2	1.9	7.1	61	6	1.5	2.1	124	1.6	20.6411	28.3847	60	6	<1.0	<1.0	10	20	1	Enterococcus Faecium						Resistant		Susceptible							Resistant	Resistant
13	69	1	62	1	8	2	2	1	2	2	2	2	2	2	1.24	13.7	44	48	3.5	1.4	121	0.9	8.58044	23.5047	114	28.5	3.0	2.3	25	103	1	Escherichia Coli	Clostridium Perfringens	Enterococcus	Candida Albicans (pansusceptible)	Suscpetible (CP)		Susceptible (E)	Susceptible (EC)	Resistant (EC), Susceptible (E)	Intermediate (EC)	Susceptible (EC)	Susceptible (EC)	Susceptibe (EC)	Susceptible (EC)	Resistant (EC)	Resistant (EC)		Susceptible (E)
14	80	2	50	1	9	2	2	2	2	2	2	2	2	2	1.4	6.5	68	25	1.7	1.8	115	1.3	14.8104	30.5539	35	1.4	<1.0		4	12.4	1	Staphlococcus Epidermidis				Resistant	Resistant	Susceptible									Susceptible	Susceptible
16	105	1	68	1	7	2	2	1	1	2	1	2	2	2	2.3	2.5	79	38	2.0	6.5	133	1	21.4764	24.718	210	126			60	52.7	1	Escherichia Coli							Susceptible	Resistant	Susceptible	Susceptible	Susceptible	Susceptible	Susceptible	Resistant	Susceptible
19	135	2	65	1	2	2	2	1	2	2	2	2	2	2	0.86	8.1	130	75	1.9	9.1	137	1.5	17.8751	19.5345	333	39.96	<1.0		12	not done	1	Escherichia Coli							susceptible	resistant	intermediate	susceptible	susceptible	susceptible	susceptible	susceptible	susceptible
20	149	1	56	1	5	2	2	1	2	2	2	2	2	2	1.19	5.1	33	19	1.8	12.3	135	1.6	22.8451	24.9894	161	1.61	1.1	<1.0	1	17.1	1	Escherichia Coli							Susceptible	Resistant	Resistant	Susceptible	Susceptible	Susceptible	Susceptible	Resistant	Susceptible
22	158	2	44	2	3	2	2	1	1	1	2	2	2	1	0.83	8.9	68	40	2.2	3.2	130	1.5	13.5847	20.1886	305	234.85	<1.0	<1.0	77	90	1	Klebsiella Pneumoniae							Susceptible	Resistant	Susceptible	Susceptible	Susceptible	Susceptible	Susceptible	Susceptible	Susceptible
24	161	2	54	1	2	2	2	1	1	1	2	2	2	1	1.65	9.1	53	20	1.9	4.7	135	1.4	20.8407	23.2356	149	41.72	<1.0	<1.0	28	not done	1	Strep Viridans
25	163	1	60	1	15	1	2	1	2	2	2	2	2	1	4.11	6.6	58	20	2.0	4.7	134	1.5	30.3475	31.7953	105	3	1.2	<1.0	3	56.35	1	Streptococcus mitis group				Resistant	Resistant	Susceptible							Susceptible
28	175	1	47	1	5	2	2	1	2	2	2	2	2	2	2.12	3.1	290	128	1.5	25.6	123	1.4	29.6465	34.0468	61	1.83	<1.0	<1.0	3	not done	1	Enterococcus Gallinarum						Resistant		Susceptible							Suscpetible	Susceptible
29	181	1	51	5	8	1	1	1	2	2	2	2	2	2	1.53	8.7	90	56	1.9	8.8	132	2	26.4836	29.1869	395	193.55	1.9	<1.5	49	not done	1	Escherichia Coli							Susceptible	Resistant	Resistant	Susceptible	Susceptible	Susceptible	Susceptible	Resistant	Susceptible
30	190	1	41	1	5	2	2	2	2	2	2	2	2	2	1.38	19.2	68	62	2.3	43.2	121	2.3	33.0758	36.3648	265	191	1.1	<1.0	72	15.03	1	Staphylococcus Epidermidis				Resistant	Resistant	Susceptible									Resistant	Susceptible	Susceptible
31	194	2	56	3	1	1	1	1	2	2	2	2	2	2	3.10	2.5	31	26	3.8	0.8	144	1.6	21.6781	19.8459	231	248	<1.0	<1.0	43	not done	1	Serratia Marcescens							Susceptible			Susceptible	Resistant	Susceptible	Susceptible	Susceptible	Susceptible
32	207	1	68	2	6	2	2	2	2	2	2	2	2	2	2.74	22.1	50	29	2.4	5.5	127	1.9	29.7089	33.0535	117	40.95	1.6		35	87.5	1	Escherichia Coli							Susceptible	Susceptible	Susceptible	Susceptible	Susceptible	Susceptible	Susceptible	Susceptible	Susceptible
33	210	1	54	2	7	2	2	1	1	1	2	2	2	2	0.93	4.8	72	34	1.6	3.9	131	1.8	17.4632	22.534	25	2.25	<1.0	<1.0	9	41.85	1	Klebsiella Pneumoniae (ESBL positive)							Susceptible	Resistant	Resistant	Resistant	Resistant	Resistant	Resistant	Susceptible	Susceptible
34	213	2	58	5	4	2	2	1	2	2	2	2	2	1	1.92	8.0	63	20	1.9	6.8	134	2.4	29.724	31.2654	344	244	1.7	<1.0	71	not done	1	Klebsiella Pneumoniae							Susceptible	Resistant	Susceptible	Susceptible	Susceptible	Susceptible	Susceptible	Susceptible	Susceptible
35	214	1	58	1	13	2	2	1	2	2	2	2	2	2	1.27	3.6	167	87	3.1	18.0	132	2.5	29.9055	31.9244	64	5.76	<1.5	<1.5	9	12.25	1	Klebsiella Pneumoniae							Susceptible	Resistant	Susceptible	Susceptible	Susceptible	Susceptible	Susceptible	Susceptible	Susceptible
36	238	1	73	2	6	2	2	1	2	2	2	2	2	2	1.48	5.3	84	39	3.6	3.7	134	1.5	19.6686	22.7183	556	27.8	1	<1.0	5	11.76	1	Acinetobacter lwoffii							Susceptible		Susceptible			Susceptible	Susceptible	Susceptible	Susceptible
37	258	1	67	5	16	1	1	2	2	2	2	2	2	2	1.25	24.9	64	60	2.8	3.3	134	1.5	17.6197	20.9768	85	12.75	1.0	<1.0	15	870.75	1	Enterococcus faecalis						Resistant		Resistant							Resistant		Susceptible
38	275	2	66	1	6	2	2	1	2	2	2	2	2	2	0.91	8.4	39	35	2.2	3.5	132	2.1	18.5726	22.8581	196	101.92	<1.0	<1.0	52	10.5	1	Streptococcus mitis	Klebsiella oxytoca						Susceptible (KO)	Resistant (KO)	Susceptible (KO)	Susceptible (KO)	Susceptible (KO)	Susceptible (KO)	Susceptible (KO)	Susceptible (KO)	Susceptible (KO)
39	278	1	46	1	14	2	1	2	1	1	2	2	2	2	1.46	15.4	62	36	2.5	15.7	132	3.5	34.4914	35.5931	174	87	1.2	<1.0	50	129.6	1	Staphylococcus Epidermidis				Resistant	Resistant	Susceptible									Susceptible	Susceptible	Susceptible
40	294	1	33	1	6	2	2	1	1	1	2	2	2	1	0.73	3.1	64	47	2.4	2	128	1.6	11.3024	19.9116	68	4.08	<1.0	<1.5	6	8	1	Citrobacter werkmanii (sensitivities included)	Strep Viridans						Susceptible			Susceptible	Resistant	Susceptible	Susceptible	Susceptible	Susceptible
41	302	2	19	2	13	2	2	1	1	2	1	2	2	2	0.72	3.6	303	204	3.4	19.2	136	1.1	15.5233	17.9709	299	200.33	2.4	1.6	67	73.1	1	Staphylococcus epidermidis				Resistant	Resistant	Susceptible									Susceptible	Susceptible	Susceptible
42	306	2	66	1	14	2	1	1	2	2	2	2	2	2	1.54	13.2	57	30	1.9	6.2	125	2.3	26.7875	31.7422	108	45.36	<1.5	<1.5	42	5	1	Klebsiella Pneumoniae							Susceptible	Resistant	Susceptible	Susceptible	Susceptible	Susceptible	Susceptible	Susceptible	Susceptible
43	310	1	58	5	23	2	1	1	2	2	2	2	2	2	0.91	3.3	37	52	2.8	2.3	132	2	16.4391	21.1513	121	54	<1.0	<1.0	45	2	1	Klebsiella pneumoniae							Susceptible	Resistant	Susceptible	Susceptible	Susceptible	Susceptible	Susceptible	Susceptible	Susceptible
44	311	1	40	2	11	2	2	2	2	2	2	2	2	2	1.21	22.7	78	99	2.3	23.3	125	1.7	26.0984	31.3115	38	5	<1.0	<1.5	14	2.61	1	Steptococcus viridans				Susceptible	Intermediate	Susceptible							Intermediate
0.623853	68	0.651376	71		28	57	82	30
	41	0.100917	11		81	53	26	79
		0.0825688	9			0.522936	1
		0.0275229	3		0.256881
		0.137615	15
[truncated: 45 more columns]

## Sheet: Culture neg
Number	Patient identifier	Gender	Age	Race	Length Of Stay	Death during hospitalization?	ICU Stay	Cirrhosis Cause	Prophy?	Cipro/Norflox	Bactrim	Amox-Clav	Cephalexin	Was this Recurrent episode of SBP?	Cr	WBC	AST	ALT	Alb	Bili	Na	INR	MELD	MELD-Na	Fluid WBC	Fluid ANC	Fluid Total Protein	Fluid Albumin	% ANC	Day 3 Fluid PMNs	Ascites Culture Result	Organism 1	Organism 2	Organism 3	Organism 4	Clindamycin	Erythromycin	Vancomycin	Amikacin	Ampicillin	Ampicillin/Sulbactam	Aztreonam	Cefazolin	Cefepime	Ceftriaxone	Ciprofloxacin	Gentamicin	Tetracycline	Linezolid
2	2	1	62	2	5	2	2	2	2	2	2	2	2	2	1.40	9.9	84	44	2.3	9.6	134	1.4	21.968	24.6728	1056	549	1.8	<1.0	52	Not done	2	None
3	3	1	61	1	10	2	2	2	2	2	2	2	2	2	2.0	2.7	399	182	1.8	1.6	129	1.5	19.3812	25.0514	930	325.5	1.3	<1.0	35	Not done	2	None
4	4	1	65	5	9	2	2	1	2	2	2	2	2	2	1.65	11.0	27	14	3.5	1.4	137	1	12.4943	14.5572	1725	673			39	357	2	None
5	5	1	53	1	19	2	1	1	1	1	2	2	2	2	3.4	6.1	287	158	1.3	28.4	123	1.8	37.3741	38.4901	360	190.8	<1.0		53	1078	2	None
6	6	1	70	5	6	2	1	1	2	2	2	2	2	2	1.55	9.5	48	31	2.3	1.9	137	1.5	17.5915	19.2722	1750	630	1.8	<1.0	36	69	2	None
7	8	1	50	1	20	1	1	2	1	1	1	2	2	2	5.6	12.8	64	35	3.1	2.5	122	1.4	30.1489	34.5819	2,350	1269	<1.0		54	808	2	None
10	11	1	60	1	7	2	2	1	2	2	2	2	2	2	1.32	9.6	158	107	2.0	13.3	128	2.1	27.1784	31.0249	1930	1177.3	<1.0		61	171	2	None
11	13	1	41	5	4	2	2	2	2	2	2	2	2	2	0.65	13.3	84	23	2.7	9.1	135	1.8	17.2379	20.0832	2200	1232	3.3	1.6	19	297	2	None
13	15	1	59	1	17	2	1	2	2	2	2	2	2	2	3.33	26.5	84	34	2.8	17.9	128	2.2	37.6777	38.3744	2650	2014	1.6		76	3485	2	None
16	18	1	51	1	5	2	2	2	2	2	2	2	2	2	3.4	6.2	83	39	1.2	4.8	129	1.8	30.6541	33.2242	3725	3427	<1.0		92	83	2	None
17	19	2	72	3	14	2	1	1	2	2	2	2	2	2	1.1	11.9	392	269	2.3	26.1	136	2.2	28.503	29.6527	750	517.5	<1.0		69	320	2	None
18	20	2	46	1	4	2	2	1	1	1	2	2	2	1	1.85	20.3	64	24	2.3	0.9	126	1.1	12.9865	22.4412	2889	1993.41	2.3	1.5	69	23	2	None
19	21	1	52	1	5	2	2	2	2	2	2	2	2	2	1.02	8.2	104	68	2.1	7.6	132	1.8	20.8691	24.6953	892	294	<1.0	<1.5	33	Not done	2	None
20	22	2	55	2	4	2	2	1	2	2	2	2	2	2	0.77	15.8	24	25	3.0	2.1	127	1.5	11.2745	20.6103	3325	2294.25	1.4	1.5	69	485	2	None
21	23	1	53	1	28	2	1	3	2	2	2	2	2	2	2.38	7.5	199	148	1.6	19.3	128	2.6	36.6191	37.6334	740	436.6	1.2		59	not done	2	None
22	24	1	73	1	9	2	2	1	2	2	2	2	2	2	0.69	5.2	19	8	2.1	3.2	135	1.6	12.5397	15.9722	12500	11750	<1.0	<1.0	94	428	2	None
23	25	2	36	1	6	2	2	1	2	2	2	2	2	2	1.17	4.1	16	17	3.9	1.5	135	1.4	13.2337	16.5795	5750	5002.5	<3.0	<1.0	87	not done	2	None
24	26	1	55	1	9	2	2	1	2	2	2	2	2	2	1.54	8.1	56	23	1.8	7.3	133	3.4	31.7826	33.2207	1790	1092	<1.0		61	61	2	None
25	27	1	64	1	22	2	1	1	2	2	2	2	2	2	1.14	3.6	59	35	2.4	4.3	130	1.7	19.1405	24.3554	18100	16833	2.5	1.1	93	1975	2	None
26	29	1	41	3	21	1	1	2	2	2	2	2	2	2	1.22	11.0	328	70	1.8	15.1	141	1.7	24.5376	24.151	4550	3048	1.3	<1.0	67	Not done	2	None
29	33	2	62	5	8	2	2	1	2	2	2	2	2	2	1.16	6.9	30	17	3.3	5.0	135	1.2	15.9761	18.979	672	296	1.9	<1.5	44	600	2	None
30	34	1	34	5	6	1	1	2	2	2	2	2	2	2	3.1	14.2	3644	1136	2.4	11.6	133	10.5	52.8577	50.6076	1,950	1657	<1.0	<1.0	85	1886	2	None
31	35	1	53	2	4	2	2	1	2	2	2	2	2	2	1.02	7.1	91	43	2.0	4.7	133	1.7	18.4123	22.1902	4250	3867	<1.0		91	61	2	None
32	36	1	52	2	14	2	2	1	2	2	2	2	2	2	1.09	22.2	52	44	1.4	1.4	135	1.3	11.4651	15.0319	955	343.8	1.1		36	Not done	2	None
33	39	2	54	1	9	2	2	1	2	2	2	2	2	2	3.97	24.1	141	89	3.1	1.2	127	1.3	23.2524	28.6954	560	375.2	2.3	<1.5	67	108.8	2	None
34	40	2	72	1	31	2	1	1	2	2	2	2	2	2	0.63	12.7	99	18	2.5	1.5	138	1.5	8.08219	9.67808	485	304	<1.0	<1.0	63	36	3
35	41	1	54	5	16	2	1	1	1	1	2	2	2	1	1.3	4.8	86	56	1.5	13.0	129	2.1	26.946	30.5359	640	358.4			56	110	2	None
37	43	2	60	3	12	2	1	1	2	2	2	2	2	2	2.9	16.6	35	16	1.9	9.6	132	3	37.4732	37.9786	5400	4860	2.0		90	3029	2	None
38	45	2	58	1	4	2	2	3	2	2	2	2	2	2	1.4	12.1	335	221	1.4	6.1	126	1.8	23.0686	28.9946	3600	3024	<1.0	<1.0	84	837	2	None
39	46	1	55	1	4	2	2	1	2	2	2	2	2	2	0.85	3.3	92	39	2.3	4.9	123	1.5	15.4232	25.8683	1550	589	<1.0	<1.0	38	0	2	None
41	48	1	60	1	11	2	1	1	1	1	2	2	2	2	3.28	12.5	125	80	3.1	5.6	133	1.7	30.2528	31.9585	4050	2794.5	2.1	1.2	69	Not done	2	None
42	50	2	32	1	17	2	1	2	2	2	2	2	2	2	0.61	9.1	38	11	3.1	0.4	134	1.2	0.278007	6.23631	750	337.5	4.0	1.9	45	29	2	None
43	51	2	38	1	7	2	2	1	1	2	1	2	2	2	1.71	5.3	85	233	2.2	2.3	140	1.2	16.7546	16.7546	520	275.6	<1.0	<1.0	53	1	2	None
44	52	2	37	1	28	2	1	2	2	2	2	2	2	2	0.9	4.2	71	29	2.2	5.1	131	1.9	18.769	23.546	1650	1122	<1.0	<1.0	68	231	2	None
45	53	1	58	3	7	2	2	1	2	2	2	2	2	2	1.0	11.2	58	28	3.4	2.3	134	1.4	13.3469	17.3449	5000	300	2.0	1.2	6	Not done	2	None
47	55	1	68	5	24	2	1	1	2	2	2	2	2	2	12.63	4.8	8	9	3.1	0.5	143	1.3	31.0186	30.345	445	315.95			71	21	2	None
48	56	2	63	1	5	2	2	1	2	2	2	2	2	2	0.71	6.7	89	63	2.9	1.7	134	1.7	11.1012	15.436	1750	542.5	1.5	1.0	31	not done	2	None
49	57	2	61	1	24	2	2	1	2	2	2	2	2	2	1.1	12.0	50	32	3.2	15.5	125	2.2	26.5332	31.5833	575	327.75	<1.0	<1.0	57	228	2	None
50	58	1	51	1	5	2	2	2	2	2	2	2	2	2	0.81	4.5	71	37	2.3	6.3	134	1.9	18.5594	21.7755	8550	6156	<1.0		72	100	2	None
51	60	1	55	1	4	2	2	1	2	2	2	2	2	2	0.93	9.4	59	30	2.5	5.7	134	1.9	19.5032	22.5777	1656	944	<1.0	<1.0	57	Not done	2	None
52	62	1	54	2	12	2	1	1	2	2	2	2	2	2	0.89	11.1	44	29	2.2	5.5	127	2.1	20.0684	26.5462	1088	588	<1.0	<1.0	54	96	2	None
53	63	1	68	4	2	2	2	1	2	2	2	2	2	1	0.88	3.6	74	32	2.1	3.9	135	1.4	14.1196	17.3547	1810	1448	1.0		80	28	2	None
54	64	1	65	1	9	2	2	2	2	2	2	2	2	2	3.4	19.8	37	31	3.1	3.4	125	1.5	27.3086	32.0679	2333	1889.73	1.3		81	810	2	None
56	68	2	60	2	8	2	2	1	2	2	2	2	2	2	0.71	7.4	70	49	3.2	0.9	131	1.2	4.79611	12.717	3175	1778	6.2	2.5	56	600	2	None
58	71	1	49	1	10	2	2	2	1	1	2	2	2	2	3.30	10.9	228	184	2.3	41.8	124	1.8	38.5494	39.1296	740	310.8	1.1		42	184	2	None
60	73	2	70	2	6	2	2	1	1	1	2	2	2	2	1.11	5.0	40	22	2.7	2.7	128	1.2	13.2252	21.2577	1999	1579.21	2.3		79	286	2	None
63	76	1	54	1	5	2	2	1	2	2	2	2	2	2	0.81	6.9	171	125	2.3	4.5	130	1.8	16.682	22.5115	18000	15840			88	81	2	None
69	83	1	75	1	6	2	1	1	2	2	2	2	2	2	1.4	11.4	100	73	2.4	2.2	139	1.4	16.3989	16.9889	2375	1425			60	not done	2	None
70	84	2	46	1		2	2	2	2	2	2	2	2	2	1.03	11.9	47	16	2.7	7.8	125	1.6	19.7415	27.3384	860	370	<1.0	<1.0	43	212.8	2	None
71	85	1	57	5	48	2	1	1	2	2	2	2	2	2	0.85	11.7	33	14	1.9	0.8	139	1.4	7.7997	8.60471	420	310.8	1.6	<1.0	74	not done	2	None
72	86	2	53	1	19	2	1	2	2	2	2	2	2	2	0.7	24.9	149	44	2.1	16.7	131	2.2	22.4896	26.4294	930	325.5	<1.0	<1.0	35	28.5	2	None
73	87	2	72	1	21	1	1	1	1	1	2	2	2	2	1.74	11.8	131	71	1.9	12.6	132	2.3	30.6366	32.5093	1500	1080	<1.0	<1.0	72	not done	2	None
75	89	1	60	1	11	2	2	1	2	2	2	2	2	2	1.89	2.8	158	85	2.0	29.4	132	1.1	26.3697	29.0957	3650	3102.5		<1.0	85	1226	2	None
76	90	1	77	2	10	2	2	1	2	2	2	2	2	2	1.29	6.5	17	8	2.6	1.3	137	1.3	12.7971	14.8374	650	474	1.8	<1.0	73	458.2	2	None
77	91	1	53	5	3	2	2	1	1	1	2	2	2	2	0.97	12.6	67	28	2.8	8.4	128	1.6	19.4473	25.6131	2031	1280	<1.0	<1.0	63	107	2	None
78	92	1	61	2	8	2	1	2	2	2	2	2	2	2	0.65	3.1	22	15	3.3	1.0	139	1.4	6.0759	6.924	17025	16344	0.3	0.2	96	45.36	2	None
79	93	2	64	1	10	2	2	1	2	2	2	2	2	2	5.26	20.2	47	19	1.5	15.3	130	1.4	36.3972	37.2979	1750	840	2.3	1.2	48	973.5	2	None
81	95	1	50	1	37	1	1	1	2	2	2	2	2	2	3.40	9.4	82	26	1.9	6.5	134	1.2	27.2589	29.1701	5500	3135	<1.0	<1.0	57	29.2	2	None
82	96	1	69	1	14	2	2	1	2	2	2	2	2	2	2.2	7.8	43	31	1.3	0.8	134	1.3	16.0705	19.66	1425	256.5	3.3	1.4	18	565.75	2	None
83	97	2	39	5	30	1	2	2	1	1	2	2	2	2	0.60	28.0	287	44	2.4	21.4	121	2.3	22.4496	30.786	900	540	<1.0	<1.0	60	15	2	None
85	99	1	49	5	19	2	2	1	2	2	2	2	2	2	3.2	16.5	58	83	2.7	43.0	139	1.1	32.8462	33.025	1600	928	1.1		58	not done	2	none
86	100	2	28	1	2	2	2	1	2	2	2	2	2	2	0.82	10.5	182	71	3.6	0.4	135	1.7	7.01028	11.134	3744	300	4.9	3.3	8	42.25	2	None
87	101	2	27	1	3	2	2	1	1	1	2	2	2	2	0.79	7.6	59	53	2.5	5.7	136	1.7	16.6961	19.0265	650	422	1.0	<1.0	65	82.8	2	None
90	106	1	52	2	7	2	1	1	2	2	2	2	2	2	2.35	16.1	79	52	1.4	13.8	124	3.2	37.5553	38.5332	3550	2875.5	<1.0		81	292	2	None
92	108	2	65	2	27	2	2	1	2	2	2	2	2	1	3.5	5.3	47	13	2.6	5.2	139	1.5	29.1921	29.4623	1060	498.2	2.7	1.2	47	not done	2	None
93	109	1	51	3	16	2	2	1	2	2	2	2	2	2	1.0	8.3	87	41	1.9	3.9	128	2.2	20.4052	26.2836	3650	1569.5	<1.0	<1.0	43	121.5	2	None
94	110	1	46	5	11	2	1	2	2	2	2	2	2	2	0.9	17.6	70	33	3.4	7.5	136	1.5	17.5792	19.8213	5,889	3415.62	4.3	2.0	58	1567.5	2	None
95	111	1	68	1	2	2	1	2	2	2	2	2	2	2	4.97	4.5	32	21	2.8	23.3	131	1.9	40.8646	40.6701	11000	11000				1600	2	None
96	112	1	49	5	11	2	1	2	2	2	2	2	2	2	1.1	14.9	53	37	1.7	1.6	122	1.5	13.6599	25.513	2150	366	<1.0		17	68	2	None
97	113	2	44	1	8	2	2	1	2	2	2	2	2	2	2.53	16.4	50	21	2.2	7.6	130	2.4	32.7847	34.5885	18250	16060	1.0		88	2080	2	None
98	114	1	60	1	7	2	2	1	2	2	2	2	2	2	2.27	6.1	43	23	2.4	5.9	135	1.6	26.2487	27.9676	1,220	683.2	1.8	1.2	56	33.8	2	None
100	116	1	70	2	14	2	1	1	1	1	2	2	2	1	5.54	6.6	23	14	3.0	0.8	139	1.4	25.7388	26.0953	1060	615	3.3	1.5	58	577	2	None
101	117	1	47	5	16	1	1	1	2	2	2	2	2	2	1.6	12.0	760	377	2.7	21.7	123	5.5	41.6534	40.9507	1975	1461.5	<1.0		74	158.76	2	None
102	118	1	62	1	4	2	2	1	1	1	2	2	2	2	0.92	7.1	65	33	2.9	4.1	132	1.4	14.7341	19.7872	3505	2804	1.0		80	not done	2	None
103	119	1	56	1	48	1	1	1	2	2	2	2	2	2	4.2	9.7	315	47	2.2	32.0	134	1.8	39.8475	39.8703	650	533	1.2		37	not done	2	None
104	120	1	45	1	4	2	2	1	2	2	2	2	2	2	2.16	7.7	27	17	3.3	4.5	133	2.2	28.3161	30.3608	1850	1091.5			59	10	2	None
106	122	2	49	3	16	1	1	2	2	2	2	2	2	2	2.59	29.1	62	44	2.1	12.5	137	1.5	29.6258	30.4039		600	<1.0			2640	2	None
107	123	1	38	1	10	2	2	1	1	1	2	2	2	2	5.14	9.3	58	48	2.8	0.9	132	1.2	23.7403	26.9923	575	258.75	1.1	<1.0	45	67.15	2	None
108	124	1	63	5	23	2	1	1	2	2	2	2	2	2	0.73	5.2	114	79	2.8	2.7	137	1.3	10.1112	12.3529	3500	1505			67	not done	2	none
109	125	1	43	4	4	2	2	2	2	2	2	2	2	2	1.22	5.8	38	28	2.1	3.4	136	1.5	17.5001	19.7501	3325	1762.25	<1.0	<1.0	53	9.3	2	None
111	127	1	70	4	12	2	2	1	2	2	2	2	2	2	2.10	9.4	136	36	2.1	7.6	131	1.8	27.78	30.5295	41000	36080	0.7		88	11730	2	None
113	131	2	41	5	43	2	1	2	2	2	2	2	2	2	4.05	27.4	111	32	1.6	40.7	129	2.7	44.9497	43.5885	4125	1320	2.2	1.0	32	not done	2	None
114	132	1	50	1	4	2	2	2	1	2	1	2	2	2	0.80	9.5	31	17	2.8	0.7	134	1	2.94628	8.50434	744	327	2.6	<1.5	44	73	2	None
115	133	1	52	1	6	2	2	1	2	2	2	2	2	2	0.75	8.4	64	39	2.7	3.7	127	1.8	15.2056	23.2638	10150	7033	0.9	<1.0	58	274	2	None
116	134	1	59	2	4	2	2	2	2	2	2	2	2	2	1.38	4.6	44	33	1.9	2.2	130	1.6	17.7567	23.3176	3350	2814	<1.0		84	39	2	None
117	136	2	81	1	5	2	2	1	2	2	2	2	2	2	1.18	8.7	54	29	2.5	12.8	129	3.2	30.6782	33.2417	2025	1883.25	<1.0	<1.0	33	155.1	2	None
118	137	2	58	1	5	2	2	1	2	2	2	2	2	2	1.00	7.8	81	44	2.5	7.1	130	1.7	19.7822	24.8366	9150	6771	<1.0	<1.0	74	100	2	None
119	138	2	57	1	13	1	1	1	2	2	2	2	2	1	4.62	2.4	74	31	2.5	9.5	124	2.1	37.8955	38.7373	62000	16120	<1.0	<1.0	26	2	2	None
120	139	2	62	1	4	2	2	1	2	2	2	2	2	2	0.91	7.2	50	42	1.6	4.3	131	1.4	14.8095	20.4774	1000	872	1.1		87	16.8	2	None
121	140	1	56	1	8	2	1	1	1	1	2	2	2	2	2.83	11.0	107	56	1.8	39.9	127	1.5	34.8612	36.5313	610	329.4	2		54	not done	2	None
122	141	1	67	1	2	2	2	1	2	2	2	2	2	2	1.91	7.9	30	23	2.8	1.0	137	1.2	14.6648	16.5649	7000	6300	2.4	1.3	47	129	2	None
125	144	1	54	1	8	2	2	2	1	1	2	2	2	1	0.87	6.6	51	22	2.7	6.7	131	1.5	16.8284	22.042	2600	1950	1.6	1.1	75	38.4	2	None
127	146	2	65	2	15	2	1	1	2	2	2	2	2	2	2.47	10.4	106	66	1.9	28.7	124	1.5	32.3136	35.3882	450	265.5			59	86.8	2	None
130	150	2	67	1	9	2	1	2	2	2	2	2	2	2	3.64	9.2	21	15	4.1	1.8	136	1.2	23.0581	24.7523	975	936	1.7	1.1	96	123	2	None
132	153	2	46	5	9	2	1	1	1	1	2	2	2	1	1.11	12.1	33	17	1.7	7.0	134	1.9	21.973	24.6771	5459	4476.38	2.7		82	45	2	None
133	154	1	52	1	16	2	2	1	2	2	2	2	2	2	1.34	6.0	200	89	1.7	15.5	147	1.2	21.6332	18.419	425	260	1.3		61	315	2	None
134	155	2	67	1	53	2	1	1	2	2	2	2	2	2	1.28	20.2	229	100	1.8	5.1	135	1.9	22.1397	24.3723	2325	1627.5			70	49	2	None
135	156	2	77	2	4	2	2	1	2	2	2	2	2	2	1.10	7.4	32	20	2.8	2.3	135	1.7	16.4336	19.3794	2681	1528	1.3	<1.0	57	55	2	None
136	157	2	62	1	8	1	1	1	1	1	2	2	2	2	3.23	31.2	149	66	2.4	4.3	134	1.8	29.7474	31.2853	6000	5040	1.8	1.0	84	2755	2	None
137	160	2	42	3	4	2	2	2	2	2	2	2	2	2	0.74	5.3	49	27	1.7	12.1	132	1.7	18.9158	23.1326	4450	3026	<1.0	<1.0	68	520	2	None
138	162	1	54	2	1	2	2	1	2	2	2	2	2	2	0.97	3.1	65	44	2.2	2.0	135	1.4	12.5271	15.9612	2100	945			45	not done	3
140	165	1	44	2	4	2	2	2	1	1	2	2	2	2	4.27	22.3	49	20	2.0	19.6	130	1.6	36.8335	37.6251	790	426.6	1	<1.0	54	123.2	2	None
144	169	2	20	5	3	2	2	1	2	2	2	2	2	2	1.36	5.6	65	66	2.3	36.0	132	2.3	32.2469	33.7975	2950	2330.5	<1.0	<1.0	79	577.1	2	None
145	171	1	30	1	14	2	1	1	2	2	2	2	2	2	2.72	4.7	81	60	3.5	45.8	130	1.6	35.7259	36.7944	775	441.75	<1.0	<1.0	57	not done	2	None
146	173	1	58	5	3	2	2	1	1	1	2	2	2	2	1.87	5.1	37	17	3.5	6.4	130	1.8	26.0202	29.5152	1200	300	1.3	1.1	24	25.48	2	None
147	174	1	45	1	4	2	2	1	2	2	2	2	2	2	0.76	17.9	35	34	2.3	4.5	131	2.1	17.7988	22.794	725	427.75	<1.0	<1.0	59	121.5	2	None
151	179	1	32	5	61	2	1	2	2	2	2	2	2	2	4.58	52.1	58	37	2.6	21.0	145	2.1	40.8107	40.912	1150	500	2.2	1.2	40	630	2	None
152	180	1	57	1	5	2	2	1	2	2	2	2	2	2	0.86	6.5	39	18	2.8	3.7	132	1.7	15.8752	20.7001	5550	3163.5	1.0	<1.0	57	not done	2	None
154	183	1	53	1	17	1	1	1	2	2	2	2	2	2	1.64	10.7	53	28	2.8	18.4	126	2.8	33.7047	35.908	722	440.42	2.5	1.1	61	not done	2	None
156	185	1	59	3	12	1	1	1	2	2	2	2	2	2	2.57	11.2	395	125	3.9	15.4	136	2.1	34.1088	34.6979	2389	1720.08	3.2	2	72	not done	2	None
158	187	1	70	1	9	2	2	1	2	2	2	2	2	2	1.45	4.1	114	58	2.8	1.6	130	1.4	15.531	21.6482	4500	2880	3.6	2.0	64	1231.36	2	None
159	188	2	70	5	5	1	1	1	2	2	2	2	2	2	1.81	15.3	65	43	2.3	6.4	129	3.4	32.8312	34.8026	11000	8470	1.0	1.4	77	4888	2	None
160	189	1	62	1	5	2	2	1	2	2	2	2	2	2	1.03	20.6	32	16	2.3	1.4	132	1.6	13.2488	18.599	10700	9844	1.9	1.2	92	49	2	None
161	191	1	72	1	9	2	2	1	2	2	2	2	2	2	1.60	9.1	51	45	2.1	3.6	134	1.5	20.3111	23.2644	1050	546	<1.0		52	12.48	2	None
163	193	2	56	1	75	2	1	1	2	2	2	2	2	2	2.06	12.1	66	39	2.1	14.0	128	2.1	31.6316	34.1421	375	255	<1.0		68	887.5	2	None
164	195	1	57	1	7	2	2	1	1	1	2	2	2	1	0.72	8.0	19	19	3.7	0.8	133	1.4	6.21122	12.1243	770	315.7	1.9	<1.0	13	50.18	2	None
166	197	2	62	1	15	2	2	1	2	2	2	2	2	2	5.05	10.6	29	11	4.1	1.8	130	1.7	30.0924	32.5693	2000	1440	3.8	2.4	72	1943	2	None
167	198	1	62	2	12	2	1	2	1	1	2	2	2	1	8.53	14.3	39	18	2.8	1.6	137	1.7	34.6638	35.064	558	334.8			60	79.05	2	None
168	199	1	52	2	13	1	1	1	2	2	2	2	2	2	1.64	14.3	30	20	3.0	6.3	125	2.6	28.8232	33.0145	825	767	2.3	1.3	93	705	2	None
169	200	2	61	1	4	2	2	1	1	2	1	2	2	2	1.77	6.2	61	34	2.4	1.9	136	1.1	15.388	17.8492	425	310.25	<1.0	1.1	73	1	2	None
170	201	1	81	2	6	2	2	1	2	2	2	2	2	2	1.17	10.1	58	41	2.8	1.6	132	1.2	11.7511	17.4009	2875	2127.5	3.9	1.7	74	49.5	2	None
172	203	1	67	3	4	2	2	1	2	2	2	2	2	2	2.11	17.2	141	35	1.0	2.7	133	1.5	21.8715	25.044	855	444.6	2.2	<1.0	52	535.6	2	None
173	204	1	61	5	29	1	1	1	1	1	2	2	2	2	3.34	12.8	48	27	2.2	2.6	134	1.8	28.1662	29.9413	1240	1029.2	<1.0	<1.0	83	618.03	2	None
176	208	1	66	1	5	2	1	1	2	2	2	2	2	2	4.46	10.4	33	32	2.6	5.2	138	1.4	30.739	31.202	8000	5760	<1.0	<1.0	72	152.1	2	None
177	209	2	45	2	9	2	2	1	2	2	2	2	2	2	3.15	33.0	128	35	3.0	29.7	134	1.5	34.7704	35.5548	895	600	2.1	1.5	67	261.25	2	None
178	211	1	32	5	5	2	2	1	2	2	2	2	2	2	0.98	9.7	119	80	2.0	5.9	132	3.2	25.9733	28.7786	670	435.5	<1.0	<1.0	65	not done	2	None
180	215	2	64	5	5	2	2	1	2	2	2	2	2	1	0.89	4.6	58	33	1.8	6.8	127	2.2	21.3915	27.4392	2250	1418	<1.0	<1.0	53	292.5	2	None
181	216	1	57	2	4	2	2	2	2	2	2	2	2	2	2.11	8.2	43	48	2.8	6.2	128	1.7	26.4156	30.4909	5300	3392	2.0	1.3	64	120.9	2	None
182	217	1	54	3	6	2	2	1	2	2	2	2	2	2	1.28	4.8	96	54	2.8	0.8	133	1.2	9.99097	15.2426	30750	16912.5	3.1	2	55	17	2	None
185	220	1	68	1	9	2	2	1	2	2	2	2	2	2	1.51	12.4	31	15	3.0	6.6	129	2	25.2703	29.3209	1850	1702	2.8	<1.5	92	not done	2	None
188	223	1	39	2	6	2	2	2	2	2	2	2	2	2	1.48	10.8	29	11	3.0	4.6	123	1.7	21.8934	29.5887	1900	779	2.4	<1.0	41	159	2	None
190	225	1	69	5	4	2	2	1	2	2	2	2	2	2	2.43	6.9	39	26	2.5	4.4	134	1.7	26.4706	28.5	2075	1079	1.5	<1.0	52	7.4	2	None
191	226	1	53	2	18	2	2	2	2	2	2	2	2	2	3.94	22.7	156	44	2.0	20.1	128	1.9	38.0837	38.6586	1500	630	2	<1.0	42	226.2	2	None
192	227	1	45	2	6	2	2	2	2	2	2	2	2	2	2.42	11.1	51	28	2.4	5.6	132	1.5	25.9409	28.7527	1725	741.75	1.9	<1.0	43	76	2	None
195	230	1	32	2	8	2	1	1	2	2	2	2	2	2	1.98	8.9	99	58	2.7	51.6	135	2.3	37.2023	37.552	4125	1815	1.2	<1.0	44	216	2	None
196	231	2	63	1	4	2	2	3	1	1	2	2	2	1	2.15	6.5	69	37	3.4	5.9	127	1.6	25.7289	30.367	5950	4581.5	1.4	<1.0	77	90	2	None
197	232	1	69	1	2	1	2	2	2	2	2	2	2	2	0.77	10.0	32	22	3.0	3.2	131	1.5	12.8667	18.9717	6889	6337.88	3	<1.5	92	not done	2	None
198	233	1	63	1	9	2	2	2	2	2	2	2	2	2	1.3	14.4	57	30	2.0	5.4	124	2.6	26.0171	31.6103	473	274.34	<1.0	<1.0	58	37.18	2	None
199	234	1	56	1	5	2	2	1	2	2	2	2	2	2	0.88	8.1	87	53	1.8	7.6	129	1.7	18.8161	24.6417	2350	987	<1.0	<1.0	42	not done	2	None
200	235	2	33	1	16	2	1	1	2	2	2	2	2	2	1.23	5.1	104	53	2.3	37.6	131	2.8	33.6529	35.081	4725	3354.75	<1.0	<1.0	71	168	2	None
202	237	1	47	1	5	2	2	1	2	2	2	2	2	2	1.0	4.9	114	44	2.5	2.9	137	1.6	15.7186	17.5397	1020	489.6	1.9	1.0	48	175	2	None
203	239	2	71	5	6	2	2	2	2	2	2	2	2	2	1.05	5.3	39	22	3.2	0.6	133	1	4.966	11.097	850	595	0.6	0.3	70	307.32	2	None
204	240	2	58	5	6	2	1	2	2	2	2	2	2	2	0.76	23.2	47	12	2.7	3.2	127	2.6	18.9021	25.7589	19875	18881.2	<3.0	<1.0	95	5500	2	None
205	241	1	52	5	9	2	1	1	2	2	2	2	2	2	0.76	2.7	40	20	3.0	5.3	135	1.6	15.3716	18.4502	1187	949.6	<3.0	<1.5	80	not done	2	none
206	242	1	66	1	10	1	1	1	2	2	2	2	2	2	1.61	26.1	44	34	2.9	17.8	146	1.2	23.9129	21.4999	725	507.5	<3.0	<1.0	70	452.6	2	None
208	244	2	53	2	2	2	2	2	2	2	2	2	2	2	0.80	6.9	122	138	2.2	5.3	140	1.7	16.5415	16.5415	1769	1627.48	<3.0	<1.5	92	not done	2	None
209	245	1	80	3	9	2	1	1	2	2	2	2	2	2	2.2	6.3	37	29	2.2	0.7	141	1.3	15.5658	14.9549	2360	1180	<1.0	<1.0	50	252.9	2	None
210	246	2	26	1	8	2	2	1	2	2	2	2	2	2	0.44	10.2	200	43	2.7	5.7	129	1.8	11.7354	19.5082	1150	483	1.7	1.0	42	not done	2	None
211	247	2	54	5	11	2	2	1	1	1	2	2	2	2	1.36	5.2	46	34	3.2	6.6	121	1.6	21.7698	30.4291	463	328.73	<1.0	<1.0	71	2.56	2	None
212	248	1	46	1	5	1	1	2	2	2	2	2	2	2	2.12	15.2	110	86	3.2	11.4	132	1.7	28.7631	31.0105	560	375	<1.0	<1.0	67	not done	2	None
213	249	1	51	2	4	2	2	1	1	1	2	2	2	1	1.50	17.2	61	48	2.3	3.6	131	1.9	22.341	26.3143	600	342	1.3	<1.0	60	78.57	2	None
214	250	1	68	1	7	2	1	1	1	1	2	2	2	2	1.24	5.2	53	17	3.1	3.0	118	1.7	18.5844	30.363	800	392	<1.0	<1.0	49	2.4	2	None
215	251	1	56	1	6	2	2	1	2	2	2	2	2	2	0.52	7.2	104	60	2.9	3.1	130	1.3	7.3871	15.5403	625	343.75	1.5	<1.0	55	553.5	2	None
216	252	1	56	1	3	2	2	1	2	2	2	2	2	2	0.60	8.5	79	49	2.9	3.7	135	1.6	11.7509	15.2821	3800	2242	1.4	<1.0	59	727	2	None
217	253	1	68	1	14	2	2	1	2	2	2	2	2	2	0.90	7.2	86	56	3.2	4.1	131	1.8	17.3384	22.4373	4275	812	1.8	<1.0	19	334	2	None
218	254	2	42	1	6	2	2	2	2	2	2	2	2	2	1.64	5.6	52	16	2.3	3.6	125	1.2	18.0482	26.2801	8828	7416	<1.0	<1.5	84	not done	2	None
219	255	1	66	1	11	2	2	2	2	2	2	2	2	2	0.72	3.5	36	15	2.9	1.0	134	1.3	6.2247	11.291	622	329.66	1.4	<1.5	53	not done	2	None
220	256	2	71	5	3	2	2	1	2	2	2	2	2	2	0.58	7.2	42	32	3.7	1.7	128	1.3	6.16122	16.3129	547	268			49	not done	2	None
222	259	1	61	1	3	2	2	1	2	2	2	2	2	2	3.37	2.2	59	51	3.1	7.6	124	1.4	29.4916	33.695	2450	1004.5	1.7	<1.0	41	17	2	None
223	260	1	63	5	10	2	2	1	1	2	2	2	1	1	1.20	7.4	62	29	2.5	15.8	127	2.2	27.4384	31.5209	4400	3388	<1.0	<1.0	77	90.51	2	None
224	261	2	72	2	18	1	1	1	2	2	2	2	2	2	0.86	7.6	297	96	2.5	4.6	129	1.7	16.6982	23.1062	550	374			68	not done	2	None
225	262	2	67	5	8	1	2	1	2	2	2	2	2	2	3.37	11.0	71	59	3.5	27.9	136	3.2	43.6662	43.2996	11750	9870	1.1	<1.0	84	896	2	None
226	263	1	53	5	7	2	2	1	2	2	2	2	2	2	1.32	7.3	74	43	2.8	13.2	128	2.7	29.9646	32.9752	770	354	1.1	<1.0	46	3.47	2	None
227	264	2	57	1	5	2	1	2	2	2	2	2	2	1	0.87	8.1	31	24	2.6	8.4	139	1.9	20.3307	20.8225	1400	532	<1.0	<1.0	38	10.85	2	None
228	265	1	44	5	4	2	2	2	2	2	2	2	2	2	0.61	4.1	36	20	3.4	3.7	135	2.1	14.9548	18.0854	7200	4752	1	1	66	448	2	None
229	266	1	49	1	4	2	2	1	2	2	2	2	2	2	1.25	5.9	47	29	2.2	3.6	134	1.7	19.3505	22.4479	1975	1343	<1.0	<1.0	68	159.85	2	None
230	267	1	59	1	54	2	1	1	2	2	2	2	2	2	5.43	26.7	220	123	1.9	18.6	131	1.4	37.4399	38.0159	1168	911.04	<1.0	<1.0	78	68.9	2	None
233	270	1	47	2	2	2	2	1	2	2	2	2	2	2	0.55	6.2	65	33	2.5	4.7	128	2.2	15.3892	22.7724	1190	631	<1.0	<1.0	53	27.58	2	None
234	271	2	57	1	20	2	1	1	2	2	2	2	2	2	2.26	18.5	86	21	3.2	19.6	139	2.9	37.4053	37.4702	2994	2365.26	1.3	<1.0	79	948.75	2	None
235	272	1	70	1	1	1	1	1	2	2	2	2	2	2	4.14	12.0	35	<3	2.6	2.3	135	2	30.9377	32.0705	719	373.88	1.8	1.1	52	not done	2	None
236	273	2	72	1	10	2	2	1	1	2	1	2	2	2	0.77	19.6	98	57	3.2	1.2	142	1.1	5.68539	3.96966	325	296	<1.0	<1.0	91	not done	2	None
239	277	2	63	2	3	2	2	1	2	2	2	2	2	2	0.87	4.2	85	36	2.7	6.3	137	1.2	14.0965	16.0393	405	292	<1.0	<1.0	72	not done	2	None
240	279	1	57	1	16	2	2	1	2	2	2	2	2	2	1.15	16.6	572	302	2.6	24.5	128	1.8	26.4417	30.5092	1490	462		<1.0	31	345.8	2	None
243	282	2	40	1	8	2	2	2	1	1	2	2	2	2	0.60	5.3	48	21	2.6	4.2	127	2.1	15.2757	23.3111	1575	834.75	<1.0	<1.0	53	74.52	2	None
244	283	1	52	1	32	2	1	2	2	2	2	2	2	2	4.46	9.9	181	99	2.5	38.7	140	2.2	43.3884	43.3884	510	331.5	1.1	<1.0	65	not done	2	None
245	284	2	20	2	4	2	2	1	2	2	2	2	2	2	0.33	6.2	76	28	2.2	0.9	136	1.4	-0.809675	3.27129	795	691.65	1.5	<1.0	87	39	2	None
246	285	2	38	3	7	2	2	2	2	2	2	2	2	2	0.51	4.2	42	16	1.7	1.6	133	1.7	7.70574	13.3572	540	345.6	<1.0	<1.0	64	111.86	2	None
247	286	1	61	5	5	2	1	1	2	2	2	2	2	2	0.63	1.9	201	207	2.3	2.0	135	1.4	8.39691	12.3473	39023	35120.7	<1.0	<1.0	90	209	2	None
248	287	1	55	1	7	2	2	2	2	2	2	2	2	2	0.69	5.4	23	15	2.9	0.3	133	1.3	1.26638	8.04477	2253	1442	3.1	1.8	64	not done	2	None
249	288	2	53	5	5	2	2	2	2	2	2	2	2	2	1.64	18.2	22	18	2.6	2.6	123	2.2	23.6068	30.5739	7963	5893	<1.0	<1.5	74	not done	2	None
250	289	1	58	2	14	2	1	1	1	1	2	2	2	2	2.49	19.5	198	113	1.8	33.7	127	2.4	38.2619	38.8268	615	252.15	1.8	1.0	41	180	2	None
252	291	2	51	1	4	2	2	1	1	1	2	2	2	2	0.70	2.3	38	15	2.6	7.0	137	2.3	19.7007	21.2232	575	368	1.0	<1.0	64	not done	2	None
253	292	1	61	2	9	1	1	2	2	2	2	2	2	2	3.07	1.0	16	7	2.6	1.0	131	1.9	24.3532	27.8737	1050	798	2	<1.0	76	58.05	2	None
254	293	2	53	1	8	2	2	1	2	2	2	2	2	2	1.44	10.9	29	16	2.9	2.9	141	1.7	19.8873	19.3845	14250	11685	1.3	<1.0	82	2002.5	2	None
255	295	1	60	1	6	2	2	2	2	2	2	2	2	2	1.37	16.1	60	28	3.5	2.4	130	1.4	16.5205	22.3904	4375	3150	1.3	<1.0	72	191	2	None
256	296	1	71	3	26	1	1	1	1	1	2	2	2	2	1.11	9.2	70	23	3.1	6.7	142	2.6	25.3204	24.5864	2013	1469	1.8	<1.0	73	587.25	2	None
257	297	1	62	5	8	2	2	1	2	2	2	2	2	2	0.69	5.0	32	21	4.1	1.4	130	1.4	7.91927	15.9395	1570	628	2.4	1.6	40	1179	2	None
258	298	1	40	2	4	2	2	2	2	2	2	2	2	2	0.69	9.4	45	23	1.8	5.3	131	2.1	17.4926	22.5567	994	596	1.2	<1.5	60	6.74	2	None
259	299	2	46	1	20	2	2	2	2	2	2	2	2	2	4.16	13.8	55	22	2.8	6.6	126	2.5	37.4678	38.354	1340	1005	2.7	1.7	75	174.85	2	None
261	301	1	63	1	5	2	2	1	2	2	2	2	2	2	1.01	8.3	73	31	2.0	1.0	128	3.6	20.8717	26.6102	6875	4950	2.0	<1.0	72	1074	2	None
263	304	2	61	1	6	2	2	2	2	2	2	2	2	1	1.57	10.4	28	19	3.2	5.4	131	3.2	30.1487	32.3652	2015	1188.85	<1.0	<1.0	59	52.2	2	None
264	305	2	40	1	8	2	2	2	1	1	2	2	2	2	3.16	13.6	15	8	3.7	3.4	130	1.6	27.3309	30.4982	625	406	2.4	1.6	65	132.88	2	None
265	307	2	42	5	9	2	1	2	1	1	2	2	2	2	0.47	13.9	37	11	2.0	8.5	130	2.1	15.6036	21.7027	910	482	8.1	3.9	53	not done	2	None
266	308	2	70	3	14	2	1	1	2	2	2	2	2	2	1.09	3.8	47	45	2.8	3.0	133	1.7	17.3505	21.3142	835	426	1	<1.0	51	271	2	None
267	309	2	51	1	12	2	2	2	2	2	2	2	2	2	1.74	27.4	35	11	2.0	1.6	124	1.2	15.5493	25.3296	5150	3244	1.8	<1.0	63	891	2	None
268	312	2	45	4	19	1	1	1	2	2	2	2	2	2	5.94	9.8	88	38	3.6	60.1	138	2.2	47.7946	47.4049	510	398	1.1		78	121.5	2	None
269	313	1	73	1	5	2	2	2	2	2	2	2	2	2	1.67	12.7	117	78	3.2	2.5	137	2.1	23.111	24.3777	1031	845	<1.0	<1.0	65	22	2	None
270	314	1	67	4	9	2	2	1	2	2	2	2	2	2	1.38	28.1	74	25	2.7	6.8	134	2.6	27.46	29.341	163	2370	<1.0	<1.0	74	not done	2	None
271	315	1	59	5	4	1	1	1	2	2	2	2	2	2	1.24	22.0	138	36	2.8	3.7	126	1.4	17.2026	25.1817	700	616	1.9	1.1	88	516	2	None
273	317	1	64	1	10	2	2	2	2	2	2	2	2	2	5.26	15.3	111	62	2.8	2.5	128	1.4	29.5495	32.6847	478	277	1.9	<1.0	58	45.1	2	None
274	318	2	63	2	9	1	1	2	2	2	2	2	2	2	1.72	14.1	86	51	1.9	19.4	123	3.3	36.2007	37.8154	2090	1568	<1.0	<1.0	75	388.5	2	None
275	319	1	75	2	7	2	2	2	2	2	2	2	2	2	0.81	8.5	23	10	3.4	1.1	138	2.9	16.6984	17.8635	920	589	2.8	<1.5	64	525	2	None
27	172	2	33	1	5	2	2	1	1	1	2	2	2	2	0.49	28.6	44	12	2.5	1.7	121	1.5	6.15023	22.2289	5750	5002.5	1.9	<1.0	76	1328.25	2	None
17	128	1	68	1	2	2	2	1	2	2	2	2	2	2	0.78	9.6	52	30	2.7	4.6	124	2	17.584	26.5504	395	248.85	<3.0	<1.0	63	not done	2	None
18	130	1	47	1	10	1	1	2	2	2	2	2	2	2	2.21	14.6	82	21	3.3	12.2	131	3.6	37.8208	38.3111	560	476			85	not done	2	None
0.634146	130	0.536585	110		28	74	138	39
	75	0.180488	37		177	131	64	166
		0.0682927	14			0.360976	3
		0.0243902	5		0.136585
		0.190244	39
[truncated: 45 more columns]

## Sheet: cult pos Prophy Data
Number	Patient identifier	Gender	Age	Death during hospitalization?	ICU Stay	Prophy?	Cipro/Norflox	Bactrim	Amox-Clav	Cephalexin	Was this Recurrent episode of SBP?	MELD-Na	Organism 1	Organism 2	Organism 3	Organism 4	Ampicillin	Ampicillin/Sulbactam	Cefazolin	Ciprofloxacin	Trimethoprim/Sulfa	Resistance to Prophy	Change in antibiotic?	Reason for change
2	12	1	45	2	1	1	1	2	2	2	2	45.6	Pseudomonas Aeruginosa							Resistant		1	2
3	28	1	62	2	2	1	1	2	2	2	2	18.6876	Streptococcus mitus									4	1	Culture data
5	37	2	51	2	2	1	1	2	2	2	2	26.5422	Escherichia Coli (ESBL)				Resistant	Resistant	Resistant	Resistant	Resistant	1	1	Culture data
10	61	2	69	2	1	1	2	2	1	2	2	34.6646	Klebsiella Pneumoniae	Candida Glabrata (5-FC susceptible, Fluconazole resistant, itraconazole resistant)			resistant	resistant	resistant	resistant	resistant	1	2	Culture data
16	105	1	68	2	2	1	2	1	2	2	2	24.718	Escherichia Coli				Resistant	Susceptible	Susceptible	Resistant	Resistant	1	1	Narrowed antibiotic
22	158	2	44	2	2	1	1	2	2	2	1	20.1886	Klebsiella Pneumoniae				Resistant	Susceptible	Susceptible	Susceptible	Susceptible	2	2
24	161	2	54	2	2	1	1	2	2	2	1	23.2356	Strep Viridans									4	2
33	210	1	54	2	2	1	1	2	2	2	2	22.534	Klebsiella Pneumoniae (ESBL positive)				Resistant	Resistant	Resistant	Susceptible	Resistant	2	1	culture data
39	278	1	46	2	1	1	1	2	2	2	2	35.5931	Staphylococcus Epidermidis									4	2
40	294	1	33	2	2	1	1	2	2	2	1	19.9116	Citrobacter werkmanii (sensitivities included)	Strep Viridans					Resistant	Susceptible		2	2
41	302	2	19	2	2	1	2	1	2	2	2	17.9709	Staphylococcus epidermidis									4	1	culture data
5	5	1	53	2	1	1	1	2	2	2	2	38.4901	None									4	1	Unclear
7	8	1	50	1	1	1	1	1	2	2	2	34.5819	None									4	2
8	9	1	50	1	1	1	1	1	2	2	1	34.5819	Escherichia Coli				Resistant	Resistant	Resistant	Resistant	Resistant	1	1	Culture data
18	20	2	46	2	2	1	1	2	2	2	1	22.4412	None									4	2
35	41	1	54	2	1	1	1	2	2	2	1	30.5359	None									1	2
41	48	1	60	2	1	1	1	2	2	2	2	31.9585	None									4	1	patient worsening
43	51	2	38	2	2	1	2	1	2	2	2	16.7546	None									4	2
55	67	1	61	2	1	1	2	1	2	2	2	12.1375	Enterococcus Faecium				Susceptible					4	1	culture data
57	70	1	52	2	2	1	1	2	2	2	2	33.3099	Streptococcus Viridans									4	2
58	71	1	49	2	2	1	1	2	2	2	2	39.1296	None									4	2
60	73	2	70	2	2	1	1	2	2	2	2	21.2577	None									4	2
61	74	1	67	2	1	1	2	1	1	2	2	12.2014	Enterobacter Cloacae	Citrobacter freundii	Enterococcus faecium		Resistant (EF)		Resistant (EC), Resistant (CF)	Susceptible (EC), Susceptible (CF)	Resistant (EC)	1	1	culture data
62	75	1	39	2	2	1	2	1	2	2	2	20.6586	Corynebacterium species									4	1	narrowed antibiotic
65	78	1	53	2	2	1	1	2	2	2	2	21.9769	Escherichia Coli				Resistant	Resistant	Intermediate	Resistant	Resistant	1	1	culture data
73	87	2	72	1	1	1	1	2	2	2	2	32.5093	None									4	2
77	91	1	53	2	2	1	1	2	2	2	2	25.6131	None									4	2
83	97	2	39	1	2	1	1	2	2	2	2	30.786	None									4	1	treatment of other infections
87	101	2	27	2	2	1	1	2	2	2	2	19.0265	None									4	1	narrowed antibiotics
88	103	1	60	2	2	1	1	2	2	2	2	31.6768	Enterococcus Faecium				Resistant			Resistant		1	1	culture data
100	116	1	70	2	1	1	1	2	2	2	1	26.0953	None									4	1	patient worsening
102	118	1	62	2	2	1	1	2	2	2	2	19.7872	None									4	2
107	123	1	38	2	2	1	1	2	2	2	2	26.9923	None									4	1	patient worsening
110	126	1	50	2	1	1	2	1	2	2	2	42.4505	Enterococcus Faecium				Resistant					4	1	patient worsening, outside cultures, culture data
112	129	2	82	2	2	1	1	2	2	2	2	29.3797	Klebsiella pneumoniae				Resistant	Intermediate	Susceptible	Resistant	Susceptible	1	1	patient worsening and treatement other infections
114	132	1	50	2	2	1	2	1	2	2	2	8.50434	None									4	2
121	140	1	56	2	1	1	1	2	2	2	2	36.5313	None									4	2
125	144	1	54	2	2	1	1	2	2	2	1	22.042	None									4	1	Broadened initially because of peritonitis concern, then narrowed
126	145	1	65	1	2	1	2	1	2	2	2	32.136	Candida Albicans (pan-suscpetible)									4	2
132	153	2	46	2	1	1	1	2	2	2	1	24.6771	None									4	2
136	157	2	62	1	1	1	1	2	2	2	2	31.2853	None									4	2
140	165	1	44	2	2	1	1	2	2	2	2	37.6251	None									4	1	Broadened based on fact was on prophylaxis as outpatient
142	167	1	45	2	1	1	1	2	2	2	2	29.3957	Streptococcus pneumoniae								Susceptible	2	1	worsening day 3 PMN count
146	173	1	58	2	2	1	1	2	2	2	2	29.5152	None									4	2
157	186	1	57	2	1	1	1	2	2	2	1	29.0506	Coagulase negative Staph									4	1	Culture data
164	195	1	57	2	2	1	1	2	2	2	1	12.1243	None									4	2
167	198	1	62	2	1	1	1	2	2	2	1	35.064	None									4	1	Narrowed antibiotic
169	200	2	61	2	2	1	2	1	2	2	2	17.8492	None									4	2
171	202	1	69	2	1	1	1	2	2	2	2	27.8079	Enterococcus faecium				Resistant					4	2
173	204	1	61	1	1	1	1	2	2	2	2	29.9413	None									3	1	patient worsening
175	206	1	39	2	1	1	1	2	2	2	2	30.689	Klebsiella Pneumoniae				Resistant	Intermediate	Susceptible	Susceptible	Resistant	2	1	patient worsening
186	221	2	50	2	1	1	1	2	2	2	2	37.2907	Klebsiella				Resistant	Susceptible	Susceptible	Susceptible	Susceptible	2	1	unclear
187	222	1	68	1	1	1	2	1	2	2	2	29.1268	Escherichia coli				Susceptible	Susceptible	Susceptible	Resistant	Resistant	1	1	treatment of other infection
196	231	2	63	2	2	1	1	2	2	2	1	30.367	None									4	2
211	247	2	54	2	2	1	1	2	2	2	2	30.4291	None									4	2
213	249	1	51	2	2	1	1	2	2	2	1	26.3143	None									4	1	narrowed antibiotic
214	250	1	68	2	1	1	1	2	2	2	2	30.363	None									4	1	narrowed antibiotic
223	260	1	63	2	2	1	2	2	2	1	1	31.5209	None									4	1	OSH culture data
236	273	2	72	2	2	1	2	1	2	2	2	3.96966	None									4	2
241	280	1	45	2	2	1	2	1	2	2	2	29.0895	Klebsiella Pneumoniae (ESBL)				Resistant	Resistant	Resistant	Susceptible	Resistant	1	1	culture data
243	282	2	40	2	2	1	1	2	2	2	2	23.3111	None									4	2
250	289	1	58	2	1	1	1	2	2	2	2	38.8268	None									4	1	unclear
252	291	2	51	2	2	1	1	2	2	2	2	21.2232	None									4	2
256	296	1	71	1	1	1	1	2	2	2	2	24.5864	None									4	1	narrowed antibiotics
260	300	1	35	1	1	1	1	2	2	2	1	35.8716	Escherichia coli				Resistant	Resistant	Sussceptible	Susceptible	Resistant	2	1	patient worsening
264	305	2	40	2	2	1	1	2	2	2	2	30.4982	None									4	2
265	307	2	42	2	1	1	1	2	2	2	2	21.7027	None									4	2
272	316	1	69	1	1	1	1	2	2	2	1	30.3046	Klebsiella Pneumoniae				Resistant	Intermediate	Susceptible	Susceptible	Susceptible	2	1	narrowed antibiotics
27	172	2	33	2	2	1	1	2	2	2	2	22.2289	None									4	1	narrowed antibiotics
						54
						0.782609

## Sheet: abx culture pos pts
Patient identifier	Age	Death during hospitalization?	ICU Stay	Cr	WBC	AST	ALT	Alb	Bili	Na	INR	MELD	MELD-Na	Organism 1	Organism 2	Organism 3	Organism 4	Ceftriaxone	Piperacillin/Tazobactam
1	59	2	1	0.74	7.3	390	153	3.6	3.1	133	1.2	9.86713	15.1404	Enterococcus faecalis	Candida Albicans (pansusceptible)
9	50	1	1	5.6	12.8	64	35	3.1	2.5	122	1.4	30.1489	34.5819	Escherichia Coli				Resistant	Resistant
10	77	2	2	1.32	8.8	87	36	2.7	1.7	132	1.4	14.8612	19.889	Beta-hemolytic Strep, Group G				Susceptible
14	61	2	2	2.27	10.7	54	24	2.1	4.9	130	1.5	24.8238	28.6179	Streptococcus agalactiae				Susceptible
16	57	2	2	0.92	5.0	98	61	3.5	9.3	132	1.7	20.0045	24.0036	Escherichia Coli				Susceptible	Susceptible
17	56	2	2	3.3	11.0	35	12	2.5	1.8	132	2.9	32.0024	33.6019	Klebsiella Pneumoniae				Susceptible	Susceptible
31	55	2	1	0.82	5.5	91	36	2.7	10.2	133	2.1	21.6191	24.8358	Escherichia Coli				Susceptible	Susceptible
32	62	2	1	3.02	7.9	27	12	3.3	5.0	134	3.2	36.1183	36.7005	Corynebacterium species
42	58	2	1	0.73	13.8	78	25	2.9	7.6	127	2.1	19.3943	26.0912	Klebsiella Pnuemoniae				Susceptible	Susceptible
47	23	1	1	2.2	14.4	114	97	0.9	27.1	131	2.8	37.9795	38.4341	Escherichia Coli				Susceptible	Susceptible
54	52	2	1	0.71	7.9	150	64	1.2	11.2	134	1.5	16.8257	20.3019	Klebsiella Pneumoniae				Susceptible	Susceptible
67	61	2	1	1.78	2.1	29	21	2.3	0.4	139	1.3	11.4231	12.1375	Enterococcus Faecium
70	52	2	2	1.79	8.1	110	63	2.7	36.0	127	1.5	30.0887	33.3099	Streptococcus Viridans				Susceptible
72	52	1	1	5.6	17.4	63	34	2.6	46.0	140	2.2	46.2199	46.2199	Escherichia Coli				Susceptible	Susceptible
74	67	2	1	1.27	7.6	40	48	2.3	0.4	134	1.2	7.29581	12.2014	Enterobacter Cloacae	Citrobacter freundii	Enterococcus faecium		Resistant (EC), Susceptible (CF)	Resistant (EC)
75	39	2	2	2.17	8.6	12	7	2.5	2.7	138	1.2	19.6406	20.6586	Corynebacterium species
77	52	2	1	1.82	14.6	145	78	2.1	8.3	130	5	38.186	38.6395	Escherichia Coli				Susceptible	Susceptible
78	53	2	2	1.27	20.6	40	18	1.1	1.9	136	2.2	19.9743	21.9769	Escherichia Coli				Susceptible	Susceptible
79	80	2	1	0.9	109.0	371	441	2.7	25.4	139	1.7	23.5921	24.0023	Streptococcus viridans				Susceptible
81	40	2	2	2.3	10.4	53	20	1.9	7.7	133	2.1	30.4265	32.1018	Escherichia Coli				Susceptible	Susceptible
82	63	2	2	1.46	11.3	42	16	2.4	4.6	134	1.2	17.8621	21.1828	Klebsiella Oxytoca				Susceptible	Susceptible
88	67	1	1	3.44	25.3	138	136	2.0	19.1	138	1.7	35.3463	35.579	Enterococcus Faecium
94	57	2	2	1.5	4.2	120	78	2.4	2.0	138	1.4	16.6989	17.8639	Streptococcus viridans				Susceptible
98	72	1	1	1.0	17.8	37	32	2.2	3.3	128	1.3	13.8815	21.7171	Enterococcus Faecium
103	60	2	2	4.77	13.0	31	7	2.2	1.5	125	1.4	26.6828	31.6768	Enterococcus Faecium
104	56	1	1	3.3	5.7	193	65	1.5	3.1	123	1.7	28.0756	33.1435	Corynebacterium species
107	77	1	1	1.81	3.1	77	27	2.9	9.2	127	2.6	31.1985	34.059	Escherichia Coli				Resistant	Susceptible
115	64	1	1	1.11	11.4	41	20	1.7	7.8	128	2.4	24.9986	29.499	Staphylococcus Lugdunesis
121	64	1	1	1.35	13.0	209	109	1.7	7.5	127	1.6	22.1824	27.9731	Staphylococcus Epidermidis
126	50	2	1	6.16	8.1	58	44	2.4	39.3	133	1.6	42.9703	42.4505	Enterococcus Faecium
129	82	2	2	1.37	19.2	148	62	3.5	11.5	134	2.2	27.5055	29.3797	Klebsiella pneumoniae				Susceptible	Susceptible
142	69	2	2	1.36	5.9	51	23	2.9	11.2	140	3.1	31.1765	31.1765	Coagulase Negative Staphylococcus
143	62	2	2	1.06	19.3	64	79	2.8	5.5	133	1.3	16.3701	20.5053	Strep Viridans				Susceptible
147	66	2	1	2.63	9.2	105	72	1.9	27.2	137	1.7	34.1132	34.5547	Citrobacter freundii				Susceptible
148	55	1	1	1.64	3.6	45	17	1.1	7.1	137	2.2	27.4041	28.3488	Escherichia Coli				Susceptible	Susceptible
164	53	2	2	2.35	12.9	49	26	2.3	6.6	129	1.8	28.3231	31.5342	Escherichia Coli				Susceptible	Susceptible
166	50	2	2	1.66	17.4	65	21	2.1	1.3	130	1.7	18.215	23.6613	Streptococcus mitus group				Susceptible
167	45	2	1	1.08	6.9	52	29	2.9	15.6	130	2.1	25.8609	29.3957	Streptococcus pneumoniae				Susceptible
168	57	2	2	2.06	14.1	71	101	2.0	18.7	135	1.5	28.9573	30.3377	Beta-Hemolytic Streptococcus				Susceptible
176	71	2	2	1.15	8.7	220	41	2.7	6.4	132	2.4	24.5896	27.6717	Enterococcus gallinarum
177	68	2	1	1.77	6.4	77	29	1.9	1.2	131	1	12.5834	18.7522	Enterococcus faecalis
178	65	2	2	2.09	13.2	45	28	2.8	4.8	130	1.9	26.6028	29.9521	Strep Viridans
182	72	1	1	3.70	6.7	231	157	1.4	23.6	126	2.6	41.602	41.0413	Klebsiella Pneumoniae				Susceptible	Susceptible
186	57	2	1	2.94	4.2	53	31	2.3	3.0	135	1.8	27.4863	29.0506	Coagulase negative Staph
192	74	1	1	2.06	10.6	33	18	2.4	9.3	139	1.7	27.7188	28.0258	Klebsiella Oxytoca				Susceptible
196	47	1	1	0.68	4.4	131	60	1.9	7.5	133	3.1	23.0272	25.9975	Klebsiella Pneumoniae				Susceptible	Susceptible
202	69	2	1	1.18	12.6	82	54	2.3	4.0	128	2.3	22.5827	27.8079	Enterococcus faecium
205	55	1	1	1.14	18.6	100	165	2.0	9.4	133	2.4	25.9591	28.4162	Enterococcus faecium
206	39	2	1	1.18	2.1	143	74	2.6	10.3	132	2.8	28.3612	30.689	Klebsiella Pneumoniae				Susceptible
212	63	1	1	2.90	8.2	113	119	1.9	3.2	131	2	28.7792	31.3039	Escherichia Coli				Susceptible
218	64	2	1	3.76	8.8	60	43	2.9	17.8	132	2.2	38.8188	39.055	Escherichia coli	Pseudomonas aeruginosa	Clostridium perfringens		Susceptible (EC)	Susceptible (EC), Susceptible (PA)
219	71	1	1	2.66	18.4	641	219	1.8	28.5	128	4.7	45.7879	44.0515	Group B Beta-Hemolytic Streptococcus				Susceptible
221	50	2	1	1.84	9.5	37	20	2.3	10.6	133	4	36.716	37.2907	Klebsiella				Susceptible
222	68	1	1	1.17	23.0	54	20	1.9	7.8	130	2.4	25.5024	29.1268	Escherichia coli				Susceptible	Susceptible
224	57	2	2	1.76	4.9	78	38	3.0	2.7	135	1.6	20.8586	23.2513	Escherichia coli				Susceptible
228	44	2	1	2.04	6.6	73	41	2.9	12.4	118	2.1	31.0795	35.9858	Escherichia coli				Susceptible	Susceptibe
229	49	2	1	0.54	12.0	23	16	3.2	1.9	136	1.7	8.90234	12.0121	Staphylococcus simulans
236	56	2	2	2.18	12.9	50	30	1.5	1.1	133	1.3	17.1869	21.1792	Staph Aureus
243	87	2	2	2.13	7.8	21	11	2.1	1.0	139	1.3	16.6046	17.1895	Proteus Mirabilis	Klebsiella Pneumoniae			Susceptible (PM), Susceptible (KP)	Susceptible (PM)
257	54	2	2	1.54	11.3	52	27	1.9	5.8	130	1.9	24.3956	28.2967	Viridans streptococcus				Susceptible
268	63	2	1	3.23	10.5	35	5	3.6	1.6	128	1.3	22.3657	27.656	Enterobacter Cloacae				Susceptible	Susceptible
269	38	2	2	1.19	10.0	167	119	2.0	22.5	127	2.8	31.3956	34.192	Escherichia coli				Susceptible	Susceptible
274	76	1	1	3.84	7.0	46	20	3.1	7.4	129	1.9	34.0605	35.6939	Escherichia coli				Susceptible	Susceptible
276	64	2	2	0.59	5.0	13	4	2.7	0.9	134	1.6	6.24633	11.3094	Escherichia coli				Susceptible	Susceptible
280	45	2	2	1.93	6.0	51	42	2.3	4.7	127	1.6	23.8363	29.0895	Klebsiella Pneumoniae (ESBL)				Resistant	Susceptible
281	49	1	2	7.51	13.8	187	78	5.1	40.6	138	1.8	46.3088	45.9934	Enterococcus faecium(VRE)
290	75	2	1	1.35	26.6	815	806	2.9	36.6	135	3.1	35.5819	36.1342	Citrobacter species				Susceptible
300	35	1	1	3.43	3.9	75	28	2.8	2.7	119	2.3	31.3087	35.8716	Escherichia coli				Susceptible	Susceptible
303	78	2	2	2.09	10.5	29	20	1.5	3.4	129	1.5	22.6517	27.4225	Beta Hemolytic Streptococci, Group C				Susceptible
316	69	1	1	2.22	3.6	23	15	2.9	1.7	120	1.5	20.6091	30.3046	Klebsiella Pneumoniae				Susceptible	Susceptible

## Sheet: abx oth Culture Pos  Patients
Number	Patient identifier	Age	Death during hospitalization?	ICU Stay	Cr	WBC	AST	ALT	Alb	Bili	Na	INR	MELD	MELD-Na	Organism 1	Organism 2	Organism 3	Organism 4	Ceftriaxone	Piperacillin/Tazobactam
2	12	45	2	1	7.8	11.5	63	38	1.9	45	135	1.7	46.4	45.6	Pseudomonas Aeruginosa				Resistant
3	28	62	2	2	1.60	5.1	39	21	2.8	1.6	135	1.3	15.643	18.6876	Streptococcus mitus				Intermediate
4	30	66	2	1	3.15	1.7	38	46	1.9	10.2	140	1.5	30.7305	30.7305	Staphlococcus aureus
5	37	51	2	2	0.67	11.7	86	41	2.4	9.2	126	2.1	19.2957	26.5422	Escherichia Coli (ESBL)				Resistant	Susceptible
6	38	45	2	2	1.63	12.6	211	85	1.8	6.8	129	1.6	23.6157	28.1214	Streptococcus Bovis				Susceptible
7	44	50	2	2	0.9	8.9	106	237	2.5	9.6	124	1.7	19.9142	27.9485	Klebsiella Oxytoca	Escherichia Coli			Susceptible	Susceptible
8	49	44	2	1	5.5	29.2	25	12	2.9	3.6	127	2	35.3496	36.861	Staphylococcus Aureus
9	59	75	2	2	2.9	9.9	71	40	3.5	1.3	130	1	17.611	23.2083	Streptococcus Pneumoniae
10	61	69	2	1	5.7	9.4	100	24	1.8	1.9	127	1.8	32.0957	34.6646	Klebsiella Pneumoniae	Candida Glabrata (5-FC susceptible, Fluconazole resistant, itraconazole resistant)			resistant	intermediate
12	66	59	2	1	1.9	7.1	61	6	1.5	2.1	124	1.6	20.6411	28.3847	Enterococcus Faecium
13	69	62	2	2	1.24	13.7	44	48	3.5	1.4	121	0.9	8.58044	23.5047	Escherichia Coli	Clostridium Perfringens	Enterococcus	Candida Albicans (pansusceptible)	Susceptible (EC)	Susceptible (EC)
14	80	50	2	2	1.4	6.5	68	25	1.7	1.8	115	1.3	14.8104	30.5539	Staphlococcus Epidermidis
16	105	68	2	2	2.3	2.5	79	38	2.0	6.5	133	1	21.4764	24.718	Escherichia Coli				Susceptible	Susceptible
19	135	65	2	2	0.86	8.1	130	75	1.9	9.1	137	1.5	17.8751	19.5345	Escherichia Coli				susceptible	susceptible
20	149	56	2	2	1.19	5.1	33	19	1.8	12.3	135	1.6	22.8451	24.9894	Escherichia Coli				Susceptible	Susceptible
22	158	44	2	2	0.83	8.9	68	40	2.2	3.2	130	1.5	13.5847	20.1886	Klebsiella Pneumoniae				Susceptible	Susceptible
24	161	54	2	2	1.65	9.1	53	20	1.9	4.7	135	1.4	20.8407	23.2356	Strep Viridans
25	163	60	1	2	4.11	6.6	58	20	2.0	4.7	134	1.5	30.3475	31.7953	Streptococcus mitis group				Susceptible
28	175	47	2	2	2.12	3.1	290	128	1.5	25.6	123	1.4	29.6465	34.0468	Enterococcus Gallinarum
29	181	51	1	1	1.53	8.7	90	56	1.9	8.8	132	2	26.4836	29.1869	Escherichia Coli				Susceptible	Susceptible
30	190	41	2	2	1.38	19.2	68	62	2.3	43.2	121	2.3	33.0758	36.3648	Staphylococcus Epidermidis
31	194	56	1	1	3.10	2.5	31	26	3.8	0.8	144	1.6	21.6781	19.8459	Serratia Marcescens				Susceptible
32	207	68	2	2	2.74	22.1	50	29	2.4	5.5	127	1.9	29.7089	33.0535	Escherichia Coli				Susceptible	Susceptible
33	210	54	2	2	0.93	4.8	72	34	1.6	3.9	131	1.8	17.4632	22.534	Klebsiella Pneumoniae (ESBL positive)				Resistant
34	213	58	2	2	1.92	8.0	63	20	1.9	6.8	134	2.4	29.724	31.2654	Klebsiella Pneumoniae				Susceptible	Susceptible
35	214	58	2	2	1.27	3.6	167	87	3.1	18.0	132	2.5	29.9055	31.9244	Klebsiella Pneumoniae				Susceptible	Susceptible
36	238	73	2	2	1.48	5.3	84	39	3.6	3.7	134	1.5	19.6686	22.7183	Acinetobacter lwoffii				Susceptible
37	258	67	1	1	1.25	24.9	64	60	2.8	3.3	134	1.5	17.6197	20.9768	Enterococcus faecalis
38	275	66	2	2	0.91	8.4	39	35	2.2	3.5	132	2.1	18.5726	22.8581	Streptococcus mitis	Klebsiella oxytoca			Susceptible (KO)	Susceptible (KO)
39	278	46	2	1	1.46	15.4	62	36	2.5	15.7	132	3.5	34.4914	35.5931	Staphylococcus Epidermidis
40	294	33	2	2	0.73	3.1	64	47	2.4	2	128	1.6	11.3024	19.9116	Citrobacter werkmanii (sensitivities included)	Strep Viridans			Susceptible
41	302	19	2	2	0.72	3.6	303	204	3.4	19.2	136	1.1	15.5233	17.9709	Staphylococcus epidermidis
42	306	66	2	1	1.54	13.2	57	30	1.9	6.2	125	2.3	26.7875	31.7422	Klebsiella Pneumoniae				Susceptible
43	310	58	2	1	0.91	3.3	37	52	2.8	2.3	132	2	16.4391	21.1513	Klebsiella pneumoniae				Susceptible
44	311	40	2	2	1.21	22.7	78	99	2.3	23.3	125	1.7	26.0984	31.3115	Steptococcus viridans				Intermediate

## Sheet: stats
LOS				age					meld
t-Test: Two-Sample Assuming Equal Variances				t-Test: Two-Sample Assuming Equal Variances					t-Test: Two-Sample Assuming Equal Variances
	Variable 1	Variable 2			Variable 1	Variable 2				Variable 1	Variable 2
Mean	13.1193	11.0098		Mean	57.7523	55.8341			Mean	28.5343	25.9296
Variance	130.939	115.399		Variance	145.688	141.717			Variance	55.4702	77.2604
Observations	109	204		Observations	109	205			Observations	109	205
Pooled Variance	120.796			Pooled Variance	143.092				Pooled Variance	69.7176
Hypothesized Mean Difference	0			Hypothesized Mean Difference	0				Hypothesized Mean Difference	0
df	311			df	312				df	312
t Stat	1.61772			t Stat	1.35269				t Stat	2.63156
P(T<=t) one-tail	0.0533688			P(T<=t) one-tail	0.0885663				P(T<=t) one-tail	0.00446093
t Critical one-tail	1.64977			t Critical one-tail	1.64975				t Critical one-tail	1.64975
P(T<=t) two-tail	0.106738			P(T<=t) two-tail	0.177133				P(T<=t) two-tail	0.00892185
t Critical two-tail	1.96762			t Critical two-tail	1.9676				t Critical two-tail	1.9676

## Sheet: Variable List
	Master Variable List
	Patient identifier	Based on output from EDW, numbered
	Gender	1=male	2=female
	Age	in number
	Race	1=white	2=hispanic	3=black	4=asian	5=other/declined
	Inpatient Admission Date	date and time
	Hospital Discharge Date	date and time
	Length Of Stay Day	in days
	Vital Status	1=alive	2=deceased
	Death Date	date and time
	Death during hospitalization?	1=yes	2=no
	ICU Stay	1=yes	2=no
	Cirrhosis cause	1=Cirrhosis, Cirrhosis NOS, Non-alcoholic Cirrhosis (571.5, K74.60, K74.69)	2=Alcoholic Cirrhosis (571.2, K70.30, K70.31)	3=Biliary cirrhosis (571.6)
	SBP ICD
	SBP Diagnosis Description
	SBP Diagnosis Date	date and time
	Prophy?	1=yes	2=no
	Ciprofloxacin	1=yes	2=no
	Trimethoprim	1=yes	2=no
	Doxycycline	1=yes	2=no
	Amoxicillin Clavulanic Acid	1=yes	2=no
	Cephalexin	1=yes	2=no
	#of Prev Para	number at NMH only
	Cr	number
	WBC	number
	AST	number
	ALT	number
	Alb	number
	Bili	number
	Na	number
	MELD-Na	number	Not adjusted for MELD exceptions
	Fluid WBC	number
	Fluid ANC	number
	Fluid Total Protein	number
	Fluid Albumin	number
	% ANC	percentage
	Resistance to Prophy?	1=yes	2=No	3=No Prophy	4=unclear (no culture data)
	Change in antibiotic?	1=yes	2=no	3=n/a
	Reason for change
	Culture Result	1=positive	2=negative	3=no culture
	Organism 1
	Organism 2
	Organism 3
	Clindamycin
	Erythromycin
	Vancomycin
	Amikacin
	Ampicillin
	Ampicillin/Sulbactam
	Aztreonam
	Cefazolin
	Cefepime
	Ceftriaxone
	Ciprofloxacin
	Gentamicin
	Tetracycline
	Linezolid
	Oxacillin
	Rifampin
	Meropenem
	Piperacillin/Tazobactam
	Tobramycin
	Trimethoprim/Sulfa
	Streptomycin
	Medication Name
	Dose
	Dose Unit
	Start Date
	Stop Date
	Medication Name
	Dose
	Dose Unit
	Start Date
	Stop Date
	Medication Name
	Dose
	Dose Unit
	Start Date
	Stop Date
	Medication Name
	Dose
	Dose Unit
	Start Date
	Stop Date
	Medication Name
	Dose
	Dose Unit
	Start Date
	Stop Date
